# Supplementary material for: The Activation of ARF1 Is Dynamically Regulated by its Palmitoylation
Source: Mol Cell Proteomics. 2026 May 14;25(6):101586. doi: 10.1016/j.mcpro.2026.101586 (PMC13273671; doi:10.1016/j.mcpro.2026.101586)
Supplement: Table S2 [file mmc2.xlsx]

## Sheet: All Protein IDs
Protein UniProt Accession	Protein Description	No. of Unique Peptides Identified	Pvalue	Qvalue	PEP	Flag-1.Quantity	Flag-2.Quantity	Flag-3.Quantity	Arf1-1.Quantity	Arf1-2.Quantity	Arf1-3.Quantity	Arf1-C159A-1.Quantity	Arf1-C159A-2.Quantity	Arf1-C159A-3.Quantity
A0A023I7F4	Cytochrome b	1	0.000363082	0.000711364	3.73263e-05	NaN	NaN	NaN	112.947	147.804	144.579	101.351	122.17	115.726
A0A023I7H5	ATP synthase subunit a	1	0.0025108	0.0035179	0.000744946	930.84	779.969	945.837	2799.44	4625.59	4630.27	2507.33	1124.03	2727.56
A0A023I7N8	NADH-ubiquinone oxidoreductase chain 5 (EC 7.1.1.2)	5	4.79039e-05	0	4.63925e-06	53.3208	25.6579	NaN	67.7003	30.4263	43.4579	58.0736	32.7647	27.0836
A0A023I7W4	NADH-ubiquinone oxidoreductase chain 6 (EC 7.1.1.2)	1	0.000367644	0.000711364	3.83021e-05	97.2207	NaN	NaN	837.453	601.057	508.443	666.218	615.613	529.931
A0A023I8C2	Cytochrome c oxidase subunit 1 (EC 7.1.1.9)	2	0.00085414	0.00114248	0.000179997	NaN	NaN	NaN	328.051	1350.37	1546	193.234	23.4134	13.7392
A0A023I905	NADH-ubiquinone oxidoreductase chain 4 (EC 7.1.1.2)	4	0.000598474	0.00100452	0.000100454	79.4801	99.4167	101.254	227.677	243.827	332.406	176.183	177.776	172.976
A0A023Q5S8	NADH-ubiquinone oxidoreductase chain 1 (EC 7.1.1.2)	4	0.000151437	0.000548847	1.25893e-05	146.808	335.388	46.3291	240.135	357.994	406.123	278.048	249.939	233.862
A0A023QSC6	NADH-ubiquinone oxidoreductase chain 3 (EC 7.1.1.2)	1	2.30086e-05	0	2.77527e-06	141.45	138.148	NaN	273.445	169.784	176.895	196.146	94.5699	122.171
A0A023QZ89	ATP synthase complex subunit 8	3	7.01379e-07	0	3.5657e-07	137.227	139.497	146.002	460.938	767.443	613.714	732.762	880.13	769.006
A0A023SGA8	Truncated MHC class I polypeptide-related protein A	1	0.00458631	0.00493347	0.00185484	NaN	NaN	NaN	NaN	NaN	127.524	83.2945	113.968	72.8821
A0A023T6R1	Mago nashi protein (Mago-nashi homolog, isoform CRA_c)	10	1.30942e-05	0	1.92921e-06	1546.38	1041.51	1329.35	492.857	301.087	297.915	333.178	302.463	304.594
A0A023T787	RNA-binding protein 8A	7	1.52227e-06	0	5.54673e-07	1749.26	1479.02	1678.62	649.819	329.465	356.155	283.411	251.48	192.011
A0A024CIM4	Carboxylic ester hydrolase (EC 3.1.1.-)	2	0.00297581	0.00407486	0.000942737	NaN	NaN	NaN	199.873	106.167	101.505	255.163	110.735	127.251
A0A024QYR3	Transmembrane 9 superfamily member	5	0.000110348	0.000509295	9.29085e-06	270.866	NaN	140.789	642.869	316.484	386.843	342.412	146.491	184.544
A0A024QYR8	Transmembrane 9 superfamily member	11	9.26417e-06	0	1.55585e-06	196.074	209.081	121.335	499.216	434.155	410.182	510.86	568.571	524.508
A0A024QYS2	Transmembrane 9 superfamily member	14	3.03744e-05	0	3.34742e-06	234.956	299.844	211.328	1481.94	1703.69	1527.51	1332.29	1230.08	1310.32
A0A024QYX0	Emopamil binding protein	3	0.000312494	0.000548847	2.80448e-05	404.475	341.233	461.689	898.044	454.036	657.439	299.633	670.62	756.364
A0A024QZ64	Fructose-bisphosphate aldolase (EC 4.1.2.13)	1	0.000617881	0.00100452	0.000106234	62.1059	NaN	NaN	NaN	NaN	NaN	37.6073	22.8812	11.6776
A0A024QZ77	Testicular tissue protein Li 62	2	0.00205842	0.00264057	0.000575396	21.3569	70.3335	85.5187	44.7173	39.32	38.7249	37.2244	38.9773	25.1851
A0A024QZC1	CD2 antigen cytoplasmic tail-binding protein 2	10	2.24265e-05	0	2.72858e-06	955.12	947.373	930.29	420.609	292.871	365.824	551.706	500.006	428.734
A0A024QZI2	IgG receptor FcRn large subunit p51 (IgG Fc fragment receptor transporter alpha chain) (Neonatal Fc receptor)	2	0.00113188	0.00128205	0.000271068	21.8459	NaN	NaN	NaN	42.5703	60.1368	NaN	37.8044	38.7359
A0A024QZJ4	Myosin-11 (Myosin heavy chain 11) (Myosin heavy chain, smooth muscle isoform) (SMMHC)	5	0.00136131	0.00174465	0.000346195	NaN	79.4075	81.5934	8418.6	5919.12	6229.41	8353.35	3686.46	2220.26
A0A024QZK5	Phenazine biosynthesis-like domain-containing protein	1	0.0010716	0.00128205	0.000251183	NaN	NaN	NaN	15.6344	NaN	34.569	11.0556	15.9115	29.8925
A0A024QZT0	Non-selective voltage-gated ion channel VDAC2 (Outer mitochondrial membrane protein porin 2)	14	3.40485e-05	0	3.62367e-06	2172.73	1922.17	1961.56	7119.04	5704.54	5449.9	5964.12	6327.31	6819.62
A0A024QZT4	Testicular tissue protein Li 180	2	0.00245114	0.0035179	0.000721234	66.8278	NaN	NaN	NaN	NaN	NaN	29.1392	NaN	NaN
A0A024QZW4	Adenosine 3'-phospho 5'-phosphosulfate transporter 2	5	0.000185739	0.000548847	1.53872e-05	NaN	NaN	NaN	168.882	197.964	264.67	183.711	176.29	172.38
A0A024QZX5	Serpin B6	4	0.000227735	0.000548847	1.88e-05	118.286	171.821	153.464	49.0752	64.7834	80.2438	55.985	95.9556	68.5672
A0A024R040	Succinyl-CoA:3-ketoacid-coenzyme A transferase (EC 2.8.3.5)	8	0.000145931	0.000548847	1.21403e-05	64.058	74.1793	NaN	80.8628	97.9046	85.3694	72.6266	85.9612	94.1579
A0A024R0A8	Adenosylhomocysteinase (EC 3.13.2.1)	2	0.000156548	0.000548847	1.30068e-05	18.0661	NaN	NaN	NaN	30.6644	31.8247	22.9492	33.9136	31.8093
A0A024R0C8	Epididymis secretory sperm binding protein	2	0.000902446	0.00114248	0.000195651	63.8553	49.4375	43.3975	899.534	884.107	861.224	774.729	906.218	1092.63
A0A024R0H7	Methylosome protein WDR77 (Methylosome protein 50) (WD repeat-containing protein 77)	17	4.02741e-05	0	4.08356e-06	169921	172656	172811	671.567	574.419	453.81	459.501	523.073	568.543
A0A024R0L6	Platelet-activating factor acetylhydrolase IB subunit alpha1 (EC 3.1.1.47) (PAF acetylhydrolase 29 kDa subunit) (PAF-AH subunit gamma)	3	5.36071e-05	0.000296736	5.05225e-06	216.299	222.647	246.839	171.622	67.7622	165.848	223.693	71.9938	147.727
A0A024R0V4	Vasodilator-stimulated phosphoprotein	2	0.0022476	0.00309645	0.000643436	22.7839	45.647	NaN	12.346	NaN	18.6597	13.3185	18.2621	12.668
A0A024R0Y5	6-phosphofructokinase type A (Phosphofructo-1-kinase isozyme A)	20	3.55714e-05	0	3.73697e-06	295.947	286.25	312.789	1150.92	1147.33	1133.82	1289.83	913.987	1114.25
A0A024R100	Peroxisomal biogenesis factor 26 isoform 1 (Peroxisome biogenesis factor 26, isoform CRA_a)	3	0.00199302	0.00264057	0.000552758	NaN	NaN	NaN	NaN	NaN	NaN	26.0615	51.4927	51.3417
A0A024R178	non-specific serine/threonine protein kinase (EC 2.7.11.1)	12	6.37805e-06	0	1.24227e-06	60.4697	68.4094	NaN	92.6337	71.2163	99.6474	143.133	123.788	117.775
A0A024R1A3	Ubiquitin-like modifier-activating enzyme 1 (EC 6.2.1.45) (Ubiquitin-activating enzyme E1)	23	2.32086e-05	0	2.79124e-06	533.804	549.579	606.893	257.217	268.3	273.414	294.444	292.77	273.58
A0A024R1X5	Beclin-1	5	0.000491248	0.00100452	6.9615e-05	27.9239	NaN	NaN	48.5269	27.5608	36.5848	48.8588	54.6659	38.9784
A0A024R240	Guanine nucleotide-binding protein subunit alpha	5	8.64775e-05	0.000509295	7.46268e-06	87.4469	73.24	NaN	206.392	151.463	124.202	136.801	133.001	193.964
A0A024R2D7	Transcriptional adapter 3 (ADA3 homolog) (Transcriptional adapter 3-like)	5	0.000140554	0.000548847	1.17031e-05	165.119	130.633	200.074	123.135	59.036	73.6748	82.9571	43.9112	32.3197
A0A024R2F9	Transmembrane protein 43 isoform 1 (Transmembrane protein 43, isoform CRA_a)	16	0.000112278	0.000509295	9.442e-06	320.593	454.639	488.206	992.543	1263.98	1315.56	1165.77	1291.4	1235.49
A0A024R2L1	WD repeat-containing protein 48 (USP1-associated factor 1)	19	4.21567e-08	0	1.39041e-07	150.046	126.749	123.263	145.581	148.213	156.788	155.262	181.868	162.483
A0A024R2M6	Acetyl-Coenzyme A acyltransferase 1 (Peroxisomal 3-oxoacyl-Coenzyme A thiolase), isoform CRA_a (Epididymis secretory sperm binding protein)	14	1.57025e-06	0	5.6436e-07	449.351	228.993	346.491	757.32	551.005	618.182	578.779	551.655	620.173
A0A024R2N5	Vesicle-trafficking protein SEC22c (SEC22 vesicle-trafficking protein homolog C)	1	0.000292063	0.000548847	2.51976e-05	NaN	NaN	NaN	34.3327	NaN	27.3759	51.7476	40.0936	36.2138
A0A024R2W3	cAMP-dependent protein kinase type II-alpha regulatory subunit	15	1.22121e-07	0	1.57905e-07	317.746	276.775	259.169	287.385	303.744	361.703	239.368	219.593	245.661
A0A024R2Y2	Testicular tissue protein Li 201	3	0.000101886	0.000509295	8.63391e-06	NaN	134.225	NaN	137.724	312.701	247.847	76.3741	277.606	229.093
A0A024R324	Epididymis secretory sperm binding protein (Ras homolog gene family, member A, isoform CRA_a)	11	3.10961e-05	0	3.40205e-06	708.933	299.363	351.196	2561.75	1955.27	1962.6	2188.96	1366.6	1608.58
A0A024R374	Cathepsin B (EC 3.4.22.1)	5	0.00017279	0.000548847	1.43337e-05	125.359	101.817	139.094	266.973	255.859	240.619	252.107	288.974	320.04
A0A024R3E3	Apolipoprotein A-I	1	0.000283189	0.000548847	2.41165e-05	11.6982	10.076	NaN	26.7369	NaN	66.7613	41.5962	18.8333	28.2846
A0A024R3V4	Peptidyl-prolyl cis-trans isomerase (PPIase) (EC 5.2.1.8)	5	0.00203949	0.00264057	0.000568801	98.7117	65.5659	107.96	40.69	41.9476	62.3899	29.5017	36.8304	34.0045
A0A024R3X4	60 kDa heat shock protein, mitochondrial (EC 5.6.1.7) (60 kDa chaperonin) (Chaperonin 60) (Heat shock protein 60) (Mitochondrial matrix protein P1)	43	5.58393e-06	0	1.14878e-06	5653.36	5339.53	5208.66	7977.42	7692.32	8160.94	5881.19	6335.35	6516.13
A0A024R3Y6	Isocitrate dehydrogenase [NADP] (EC 1.1.1.42)	10	4.42627e-05	0	4.37477e-06	207.975	104.944	158.287	143.24	158.768	156.537	146.762	153.406	136.949
A0A024R445	Mitochondrial chaperone BCS1 (BCS1-like protein)	19	1.31098e-05	0	1.93065e-06	96.0339	104.86	199.028	121.206	140.97	148.244	142.023	207.296	211.864
A0A024R4B2	Serine/threonine-protein kinase 25 (EC 2.7.11.1) (Ste20-like kinase) (Sterile 20/oxidant stress-response kinase 1)	3	0.000110007	0.000509295	9.26415e-06	57.2002	79.1189	76.4599	128.81	154.762	150.615	171.814	178.815	183.338
A0A024R4E5	Vigilin (High density lipoprotein-binding protein)	22	0.000163048	0.000548847	1.35381e-05	161.349	128.76	140.292	75.6197	101.974	58.2548	82.2331	96.2516	85.1548
A0A024R4F1	phosphopyruvate hydratase (EC 4.2.1.11) (2-phospho-D-glycerate hydro-lyase)	18	1.30683e-06	0	5.09158e-07	5076.51	5196.81	5215.4	2155.52	1905.53	2170.88	1944.69	1752.94	1571.52
A0A024R4K3	Malate dehydrogenase (EC 1.1.1.37)	15	3.11039e-05	0	3.40264e-06	3013.77	2979.22	2939.17	1662.76	1685.5	1639.45	1747.42	2113.89	2209.14
A0A024R4K9	Transmembrane protein 120A (Transmembrane protein induced by tumor necrosis factor alpha, isoform CRA_a)	2	0.000230261	0.000548847	1.90103e-05	NaN	NaN	NaN	119.22	54.8609	51.9064	90.9849	84.2295	68.3129
A0A024R4T4	NEDD8-conjugating enzyme UBC12 (EC 2.3.2.34) (NEDD8 carrier protein) (NEDD8-conjugating enzyme Ubc12) (Ubiquitin-conjugating enzyme E2 M)	7	2.13308e-06	0	6.68693e-07	134.878	121.645	116.01	240.795	174.397	185.624	249.406	204.317	184.301
A0A024R542	Testis secretory sperm-binding protein Li 206a	10	3.04626e-06	0	8.14104e-07	127.15	118.903	129.414	97.3166	109.54	127.5	78.3685	118.718	122.345
A0A024R549	Seipin	4	0.000294574	0.000548847	2.55198e-05	NaN	NaN	NaN	76.3204	66.2592	63.5155	126.583	85.9759	72.4025
A0A024R571	EH domain containing 1 (EH-domain containing 1, isoform CRA_a)	20	1.62326e-06	0	5.74894e-07	73.5201	255.956	187.901	225.663	367.714	303.74	245.806	330.19	209.494
A0A024R573	Isoaspartyl peptidase/L-asparaginase (EC 3.4.19.5) (EC 3.5.1.1) (Asparaginase-like protein 1) (Beta-aspartyl-peptidase) (Isoaspartyl dipeptidase) (L-asparagine amidohydrolase)	1	0.00644929	0.0072668	0.00364931	44.2755	34.0027	18.722	NaN	8.78375	17.5191	15.1071	NaN	NaN
A0A024R5F7	7-dehydrocholesterol reductase (7-DHC) (EC 1.3.1.21) (Sterol Delta(7)-reductase)	7	0.000137044	0.000548847	1.14185e-05	272.471	157.826	132.568	1507.61	1553.91	1550.01	1863.53	1868.82	1878.65
A0A024R5K5	Alpha-1,3-glucosyltransferase (EC 2.4.1.-)	7	0.000248872	0.000548847	2.06189e-05	156.107	211.205	232.834	1552.46	1861.5	2102.23	1434.49	1663.41	1636.79
A0A024R5Q7	Adenylosuccinate synthetase isozyme 2 (AMPSase 2) (AdSS 2) (EC 6.3.4.4) (Adenylosuccinate synthetase, acidic isozyme) (Adenylosuccinate synthetase, liver isozyme) (L-type adenylosuccinate synthetase) (IMP--aspartate ligase 2)	10	7.30105e-07	0	3.64907e-07	58.1039	138.472	411.012	152.437	225.049	173.376	152.638	138.578	152.843
A0A024R5Z7	Annexin	21	1.81155e-05	0	2.3732e-06	586.071	461.352	565.743	340.251	337.147	315.724	737.98	621.463	677.6
A0A024R601	Ceroid-lipofuscinosis neuronal 6 late infantile variant isoform 1	5	0.000246243	0.000548847	2.03835e-05	166.807	64.016	NaN	827.161	476.059	590.067	738.531	482.497	567.232
A0A024R618	Testicular tissue protein Li 203	1	0.000842922	0.00114248	0.000176382	NaN	NaN	NaN	NaN	25.9038	34.7085	32.8734	25.0551	14.9294
A0A024R625	Serine/threonine-protein phosphatase (EC 3.1.3.16)	6	1.12133e-06	0	4.66858e-07	141.567	195.522	155.536	127.779	163.564	99.1752	145.819	151.612	134.756
A0A024R640	1-acylglycerol-3-phosphate O-acyltransferase 5 (Lysophosphatidic acid acyltransferase, epsilon), isoform CRA_a (Testicular tissue protein Li 144)	13	3.46762e-06	0	8.75055e-07	91.6137	18.1415	NaN	198.722	207.426	190.666	257.219	182.66	193.24
A0A024R688	CDK-activating kinase assembly factor MAT1 (CDK7/cyclin-H assembly factor) (Menage a trois) (RING finger protein MAT1) (p35) (p36)	1	0.000364983	0.000711364	3.77304e-05	NaN	NaN	NaN	9.6636	NaN	NaN	15.0328	NaN	NaN
A0A024R694	F-actin cross-linking protein	14	4.53354e-05	0	4.45279e-06	89.601	82.6624	75.6336	45.0963	53.249	49.1746	45.9104	52.1184	43.5433
A0A024R6A3	Presenilin (EC 3.4.23.-)	5	0.000178294	0.000548847	1.47821e-05	72.5691	NaN	141.399	191.639	108.996	150.402	187.058	110.757	129.068
A0A024R6C0	NPC intracellular cholesterol transporter 2 (Epididymal secretory protein E1)	1	0.000353121	0.000711364	3.52665e-05	NaN	NaN	NaN	NaN	26.7947	NaN	19.8923	21.3391	58.1127
A0A024R6G4	Methylmalonate-semialdehyde/malonate-semialdehyde dehydrogenase [acylating], mitochondrial (EC 1.2.1.27) (Aldehyde dehydrogenase family 6 member A1)	17	1.8839e-06	0	6.2438e-07	213.687	252.25	194.075	187.674	236.483	309.206	190.296	320.309	208.019
A0A024R6I3	Testicular tissue protein Li 206	5	0.000103318	0.000509295	8.74442e-06	743.722	1093.38	940.283	1500.29	1583.19	1490.69	1153.87	987.514	995.191
A0A024R6K8	Tryptophan--tRNA ligase, cytoplasmic (EC 6.1.1.2) (Tryptophanyl-tRNA synthetase)	13	2.21385e-05	0	2.70538e-06	405.278	463.72	390.815	149.019	164.714	159.641	155.018	175.459	174.828
A0A024R6M6	BAG family molecular chaperone regulator 5 (Bcl-2-associated athanogene 5)	12	1.32823e-05	0	1.94663e-06	88.2552	219.337	103.735	93.8953	86.7358	70.6589	134.297	155.759	167.898
A0A024R6X4	PLEKHG4 (Pleckstrin homology domain containing, family G (With RhoGef domain) member 4, isoform CRA_a)	4	0.000707358	0.00114248	0.000133501	NaN	NaN	NaN	39.5156	NaN	NaN	20.2307	39.0848	45.4787
A0A024R713	Dihydrolipoyl dehydrogenase (EC 1.8.1.4)	15	4.10229e-07	0	2.63769e-07	273.213	199.113	178.112	464.165	396.332	446.32	458.149	474.546	465.728
A0A024R753	RNA-binding protein 28 (RNA-binding motif protein 28)	21	7.46733e-06	0	1.36488e-06	367.291	297.229	298.812	103.142	144.382	137.524	154.766	164.584	152.599
A0A024R7G2	Ras-related protein Rab-3	8	7.20571e-07	0	3.62155e-07	38.8198	87.3755	80.4675	343.217	337.789	333.179	266.581	199.308	207.968
A0A024R7I7	Ras-related protein Rab-3	1	0.00509554	0.00535954	0.00226284	NaN	NaN	NaN	NaN	20.5249	28.8238	6.90777	NaN	25.3349
A0A024R7L5	Regulator of nonsense transcripts 1 (ATP-dependent helicase RENT1) (Nonsense mRNA reducing factor 1) (Up-frameshift suppressor 1 homolog)	43	1.25737e-06	0	4.98189e-07	1237.46	1390.63	1277.88	720.654	768.263	742.228	800.362	836.311	834.925
A0A024R7W5	YTH domain-containing family protein	5	1.65954e-06	0	5.82005e-07	240.394	201.771	146.23	22.5279	104.715	90.9194	84.0211	81.5041	79.5754
A0A024R7W9	COP9 signalosome complex subunit 5 (Jun activation domain-binding protein 1)	3	0.000598255	0.00100452	0.000100389	62.0564	NaN	37.8071	108.121	66.9637	99.3853	101.997	73.788	65.556
A0A024R811	Endoribonuclease LACTB2 (Beta-lactamase-like protein 2)	3	0.000504821	0.00100452	7.33966e-05	33.1635	NaN	NaN	25.3263	NaN	NaN	22.2909	64.4036	43.1878
A0A024R861	Serine/threonine-protein phosphatase (EC 3.1.3.16)	11	5.16178e-05	0.000296736	4.90829e-06	109.836	181.08	95.7338	167.361	214.647	176.524	254.736	218.287	219.18
A0A024R897	Actin-related protein 2/3 complex subunit 5	6	9.83662e-05	0.000509295	8.36356e-06	2109.26	2041.3	1634	3801.85	4186.41	3475.93	4674.25	5231.28	6073.67
A0A024R8C8	TBC1 domain family member 13	1	0.00566682	0.00624535	0.00279943	NaN	NaN	78.1393	55.9265	NaN	53.5198	NaN	41.8902	32.8904
A0A024R8S5	Protein disulfide-isomerase (EC 5.3.4.1)	24	3.17421e-06	0	8.32935e-07	932.784	801.85	780.887	858.192	829.952	822.931	908.218	982.086	1112.74
A0A024R943	Torsin-3A (Torsin family 3 member A)	10	3.60573e-05	0	3.77299e-06	NaN	NaN	NaN	160.562	125.528	134.268	177.176	119.196	155.653
A0A024R9B7	Cytochrome c oxidase subunit 6C (Cytochrome c oxidase polypeptide VIc)	4	0.000114921	0.000548847	9.64974e-06	218.943	165.517	203.284	206.763	301.7	354.362	123.631	286.672	314.713
A0A024R9I0	V-type proton ATPase subunit C	8	0.000130649	0.000548847	1.09024e-05	91.416	45.7606	88.2007	86.5493	68.7836	44.6878	108.996	91.1676	89.7595
A0A024R9N3	ER membrane protein complex subunit 4	5	2.37515e-06	0	7.09502e-07	111.251	92.6628	267.902	250.191	224.943	211.085	213.487	156.878	193.006
A0A024R9T6	HCG17415, isoform CRA_a (SLAIN2 protein)	14	0.000191469	0.000548847	1.58516e-05	998.315	1096.13	1172.34	25.2797	49.5189	40.9863	7.91691	48.0763	40.2049
A0A024RA32	Glycoprotein-N-acetylgalactosamine 3-beta-galactosyltransferase 1 (EC 2.4.1.122) (Core 1 O-glycan T-synthase) (Core 1 UDP-galactose:N-acetylgalactosamine-alpha-R beta 1,3-galactosyltransferase 1) (Core 1 beta1,3-galactosyltransferase 1)	2	0.000719307	0.00114248	0.000137212	NaN	NaN	NaN	38.8519	NaN	NaN	46.2835	42.8282	28.3371
A0A024RA52	Proteasome subunit alpha type	6	6.7205e-05	0.000296736	6.0389e-06	176.536	182.785	156.343	126.025	57.9334	88.228	162.778	113.306	140.254
A0A024RA75	3-hydroxyisobutyrate dehydrogenase (HIBADH) (EC 1.1.1.31)	1	0.000108266	0.000509295	9.12833e-06	47.5704	NaN	88.9958	32.7673	NaN	NaN	18.243	NaN	NaN
A0A024RAC5	Protein RCC2	18	1.4246e-06	0	5.34469e-07	912.368	1100.99	1052.75	509.735	524.778	558.841	411.306	558.475	436.261
A0A024RAC7	Multifunctional fusion protein [Includes: Delta-1-pyrroline-5-carboxylate dehydrogenase (P5C dehydrogenase) (L-glutamate gamma-semialdehyde dehydrogenase); L-glutamate gamma-semialdehyde dehydrogenase (EC 1.2.1.88)]	12	4.5711e-05	0	4.48009e-06	63.1864	NaN	59.9573	245.744	331.845	256.857	293.575	265.353	284.495
A0A024RAF2	Acyl-CoA-binding protein	1	0.00136638	0.00174465	0.000347842	7.44147	NaN	NaN	NaN	NaN	NaN	NaN	NaN	NaN
A0A024RAJ6	Beta-hexosaminidase (EC 3.2.1.52)	9	1.26279e-05	0	1.8857e-06	231.02	312.939	279.225	94.0023	148.791	142.449	91.0596	112.11	141.031
A0A024RAW0	Mediator of RNA polymerase II transcription subunit 21	2	0.000123695	0.000548847	1.03453e-05	18.5085	97.8131	108.439	45.9828	52.8336	182.924	36.5177	36.3424	48.9935
A0A024RAW7	Fatty acyl-CoA reductase (EC 1.2.1.84)	7	3.46869e-05	0	3.67123e-06	NaN	229.227	214.238	131.472	53.8707	95.3637	93.3834	101.752	102.202
A0A024RAZ8	Single-strand-selective monofunctional uracil-DNA glycosylase 1 isoform 2	5	2.30148e-07	0	1.98301e-07	26.9866	16.0947	16.4146	62.9064	85.2024	105.71	86.4476	96.1719	70.7898
A0A024RB53	Epididymis secretory sperm binding protein	19	3.19385e-05	0	3.46558e-06	25471.1	20435.9	20519.2	8560.72	4755.73	5618.62	7556.97	4744.64	4675.54
A0A024RBB5	Cysteine and glycine-rich protein 2 (Cysteine-rich protein 2)	4	0.00026626	0.000548847	2.22756e-05	197.61	141.714	141.192	59.0387	39.3082	58.4216	62.258	50.5039	53.5893
A0A024RBC5	N-acetylglucosamine-6-sulfatase (EC 3.1.6.14) (Glucosamine-6-sulfatase)	11	3.90166e-05	0	3.99129e-06	391.781	351.738	311.158	153.961	163.616	135.424	135.819	95.5169	96.1287
A0A024RBE8	Solute carrier family 25 member 3 (Phosphate carrier protein, mitochondrial) (Phosphate transport protein)	21	2.53008e-06	0	7.34654e-07	4725.16	4060.53	3412.87	16647.3	18490	18676.7	16539.2	18583.7	18643.9
A0A024RBG1	Diphosphoinositol polyphosphate phosphohydrolase NUDT4B (DIPP-2B) (EC 3.6.1.52) (Nucleoside diphosphate-linked moiety X motif 4B) (Nudix motif 4B) (Nudix hydrolase 4B)	1	0.000596258	0.00100452	9.97976e-05	NaN	NaN	NaN	146.033	170.78	180.846	121.242	136.346	88.5891
A0A024RCG2	Organic cation transporter-like protein 2	3	0.000193911	0.000548847	1.60492e-05	NaN	30.6389	NaN	462.532	517.2	519.592	368.606	464.99	498.679
A0A024RCJ8	PPP1R18	3	0.000255121	0.000548847	2.11925e-05	NaN	NaN	22.0256	91.4675	47.6307	94.5557	105.226	90.366	70.0195
A0A024RCM3	RNA helicase (EC 3.6.4.13)	9	1.74362e-05	0	2.31534e-06	1077.51	1006.11	813.54	536.828	573.497	556.657	348.175	525.824	497.491
A0A024RCM4	Large proline-rich protein BAG6 (BCL2-associated athanogene 6) (HLA-B-associated transcript 3)	18	2.12117e-06	0	6.66631e-07	333.839	287.131	259.988	347.744	381.624	371.62	403.253	471.707	504.685
A0A024RCN4	Zinc finger and SCAN domain-containing protein 26 (Zinc finger protein 187)	1	0.000846999	0.00114248	0.000177695	53.8675	85.1441	103.785	70.8343	NaN	NaN	NaN	42.6439	NaN
A0A024RCN6	Valine--tRNA ligase (EC 6.1.1.9) (Valyl-tRNA synthetase)	28	7.09137e-06	0	1.32322e-06	424.758	368.632	428.205	294.383	281.997	316.34	263.807	315.645	314.944
A0A024RCP3	Tripartite motif-containing protein 26 (EC 2.3.2.27) (Zinc finger protein 173)	5	0.000427185	0.000864006	5.24829e-05	78.9268	52.6688	70.8346	35.4189	NaN	39.2733	42.7807	29.117	39.4874
A0A024RCQ4	E3 ubiquitin-protein ligase RNF (EC 2.3.2.27) (RING finger protein)	4	5.26252e-05	0.000296736	4.9812e-06	44.9976	73.298	NaN	433.442	402.896	353.476	373.979	576.994	600.703
A0A024RCR2	Guanine nucleotide-binding protein-like 1	1	1.96564e-05	0	2.5024e-06	NaN	60.8618	NaN	NaN	99.0283	49.813	13.9977	21.3209	26.1722
A0A024RCS3	Death domain-associated protein 6 (Daxx)	6	9.56972e-05	0.000509295	8.15966e-06	258.591	218.697	198.641	66.3516	25.4087	24.0912	67.9083	48.3577	45.6975
A0A024RCS7	Kinesin-like protein	20	2.31644e-07	0	1.98866e-07	111.416	99.9545	119.356	75.9293	94.5394	71.8183	66.8204	79.3785	84.118
A0A024RCT1	Tapasin (TAP-binding protein)	3	0.000502991	0.00100452	7.28842e-05	NaN	NaN	NaN	111.712	92.0448	127.214	97.2633	122.451	145.576
A0A024RCV5	1-acyl-sn-glycerol-3-phosphate acyltransferase (EC 2.3.1.51)	5	0.000147716	0.000548847	1.22858e-05	145.224	168.785	159.411	317.546	405.994	423.837	278.525	228.474	143.28
A0A024RCX6	Lysosomal thioesterase PPT2 (EC 3.1.2.2)	1	0.00130164	0.00159236	0.000326778	NaN	NaN	NaN	170.483	175.535	203.631	202.78	93.1162	106.826
A0A024RCX7	Zinc transporter SLC39A7 (Solute carrier family 39 member 7) (Zrt-, Irt-like protein 7)	2	0.000305322	0.000548847	2.69857e-05	7.22943	NaN	NaN	37.9177	17.0005	19.5216	20.1821	30.1983	38.2752
A0A024RD82	Methylmalonyl-CoA mutase, mitochondrial (EC 5.4.99.2) (Methylmalonyl-CoA isomerase)	14	1.49025e-06	0	5.48121e-07	56.5954	83.7403	97.5988	159.259	138.076	147.032	120.578	132.626	171.894
A0A024RDG5	Testis secretory sperm-binding protein Li 213e	14	0.000107405	0.000509295	9.06133e-06	177.897	71.4716	98.0574	396.956	391.759	423.161	452.28	507.325	472.392
A0A024RDT6	SPRY domain-containing protein 7	8	0.000140498	0.000548847	1.16985e-05	71.3582	57.2505	NaN	191.294	219.404	245.117	165.117	252.588	249.959
A0A024RDV9	Spartin	14	0.000150638	0.000548847	1.25241e-05	182.423	151.643	181.793	389.69	338.188	332.251	423.49	445.748	460.736
A0A059QI72	Cytochrome c oxidase subunit 2	6	0.000241365	0.000548847	1.9955e-05	1048.78	1679.66	1591.78	6263.21	4513.44	5195.29	4860.36	2522.63	3033
A0A059V7J1	Serine/threonine-protein kinase Nek4 (EC 2.7.11.1) (Never in mitosis A-related kinase 4) (Serine/threonine-protein kinase 2)	8	0.000152467	0.000548847	1.26734e-05	NaN	NaN	59.3092	25.9716	30.3862	45.5762	54.357	47.577	55.9364
A0A059XNA8	MHC class II antigen	3	8.18795e-05	0.000509295	7.11921e-06	NaN	NaN	NaN	75.8841	19.3203	NaN	76.4866	23.3183	48.1139
A0A067XG54	Phospholipid-transporting ATPase (EC 7.6.2.1)	8	0.000164069	0.000548847	1.36216e-05	55.2631	101.335	82.6313	77.2991	89.3945	83.141	57.5306	67.3142	63.473
A0A068F658	Glucosylceramidase (EC 3.2.1.45)	16	6.66635e-05	0.000296736	5.99943e-06	415.626	322.253	317.664	907.221	821.026	841.814	742.568	560.757	585.103
A0A068F7M9	FH1/FH2 domain-containing protein 1 variant	11	0.000182546	0.000548847	1.51279e-05	96.1584	95.7995	140.275	74.5483	78.2482	76.5316	54.3499	59.9597	63.9571
A0A075B6H3	Transmembrane and coiled-coil domains 4	1	0.000486626	0.00100452	6.83376e-05	NaN	NaN	NaN	NaN	43.7168	NaN	18.8434	25.346	29.2579
A0A075B6S2	Immunoglobulin kappa variable 2D-29	1	0.000149372	0.000548847	1.24208e-05	679.185	NaN	NaN	557.709	NaN	NaN	74.8756	NaN	NaN
A0A075B730	Epiplakin	6	5.62067e-06	0	1.15319e-06	45.9527	65.8091	77.246	18.8966	45.9226	66.529	40.8304	22.0427	22.604
A0A075B773	Peroxisome assembly protein 12 (Peroxin-12)	6	0.000101682	0.000509295	8.61821e-06	13.5675	NaN	NaN	59.5301	41.8989	36.6179	70.1802	67.0439	58.0644
A0A075B7B5	SLIT-ROBO Rho GTPase-activating protein 1 (Rho GTPase-activating protein 13)	3	0.000177793	0.000548847	1.47413e-05	17.5904	NaN	NaN	17.1412	27.0961	23.3644	52.7067	31.9227	23.0948
A0A075B7C0	Calpain small subunit 1	3	0.00032907	0.000548847	3.07456e-05	74.0721	121.001	129.283	110.772	105.63	87.1614	97.4444	58.5258	55.7522
A0A075BRI2	Methyl CpG binding protein 2	1	0.000128076	0.000548847	1.06957e-05	15.5602	54.6923	40.2926	23.8624	36.9088	NaN	18.9718	NaN	21.118
A0A075EKM8	Tyrosine-protein kinase receptor (EC 2.7.10.1)	2	0.000300484	0.000548847	2.63081e-05	NaN	NaN	NaN	40.2608	72.4711	46.6715	56.3368	27.6921	27.0916
A0A076J9C2	MHC class II antigen	2	0.00012906	0.000548847	1.07747e-05	115.824	85.3373	58.5964	192.846	261.317	257.127	200.53	232.554	117.483
A0A077QPL9	Bardet-Biedl syndrome 10 protein	2	0.000303344	0.000548847	2.67051e-05	NaN	NaN	NaN	NaN	NaN	NaN	NaN	21.8521	22.1473
A0A087WSW2	Zinc finger protein 43	1	0.00203817	0.00264057	0.00056834	NaN	1.55246	NaN	NaN	5.85265	NaN	NaN	7.03096	10.8335
A0A087WT00	CD302 molecule	1	0.00101183	0.00128205	0.000231485	NaN	NaN	NaN	67.9793	NaN	NaN	82.3129	45.6133	NaN
A0A087WT20	DDB1- and CUL4-associated factor 13 (WD repeat and SOF domain-containing protein 1)	1	0.000205028	0.000548847	1.69477e-05	NaN	NaN	NaN	NaN	18.7841	NaN	22.0381	48.4698	38.3055
A0A087WT23	UBX domain-containing protein 8 (UBX domain-containing protein 6)	7	2.79779e-05	0	3.16444e-06	NaN	NaN	169.617	83.8188	61.4215	74.7861	105.875	105.239	95.3606
A0A087WT67	Zinc finger protein 195	3	0.00378353	0.00450789	0.00134244	29.7336	NaN	NaN	45.6569	NaN	NaN	9.64681	16.0132	20.3011
A0A087WT87	Amino acid transporter	4	6.53539e-06	0	1.26036e-06	884.031	NaN	NaN	51.4428	72.2978	80.1627	44.3078	81.1923	85.1148
A0A087WT95	palmitoyl-CoA hydrolase (EC 3.1.2.2)	3	8.84064e-05	0.000509295	7.60757e-06	70.4366	NaN	101.701	91.1319	97.7641	77.7662	105.675	91.5363	82.1678
A0A087WTT2	Transmembrane protein 230	2	1.44651e-05	0	2.05458e-06	106.653	110.958	127.941	88.983	147.764	67.2495	109.059	75.3884	73.532
A0A087WTU7	Dystrophin	3	0.000139143	0.000548847	1.15886e-05	NaN	NaN	NaN	12.3918	NaN	24.9491	22.2323	20.059	22.31
A0A087WTU9	ALMS1 centrosome and basal body associated protein	15	3.37306e-05	0	3.59993e-06	155.854	70.7039	53.8701	70.6869	NaN	NaN	40.3788	27.3052	38.6346
A0A087WTV1	Oxysterol binding protein like 2	2	0.000230877	0.000548847	1.90618e-05	NaN	NaN	NaN	63.5841	211.179	176.093	56.946	2454.31	3007.06
A0A087WTW0	E3 ubiquitin-protein ligase UHRF (EC 2.3.2.27) (RING-type E3 ubiquitin transferase UHRF) (Ubiquitin-like PHD and RING finger domain-containing protein) (Ubiquitin-like-containing PHD and RING finger domains protein)	2	0.000165741	0.000548847	1.37582e-05	84.8964	50.1182	NaN	59.3271	NaN	NaN	40.9904	43.8356	45.0254
A0A087WTW5	CASP8-associated protein 2 (FLICE-associated huge protein)	2	0.00183015	0.00250156	0.000497999	106.36	NaN	NaN	NaN	NaN	115.921	45.7153	27.3902	31.9666
A0A087WU03	Heterogeneous nuclear ribonucleoprotein D like	1	0.0043386	0.00493347	0.00168069	183.178	NaN	NaN	20.9028	NaN	NaN	41.5805	NaN	NaN
A0A087WU05	C-Maf-inducing protein	2	4.30471e-05	0	4.28622e-06	NaN	NaN	NaN	40.5602	23.5491	NaN	28.7295	22.4117	32.0902
A0A087WU07	MICOS complex subunit MIC10	1	0.00613778	0.00697847	0.00329726	NaN	NaN	NaN	295.132	NaN	NaN	403.689	NaN	NaN
A0A087WU13	Tetraspanin	2	0.000484841	0.00100452	6.78455e-05	40.3933	83.3412	92.218	146.665	123.779	145.568	145.586	144.914	168.781
A0A087WU53	Dolichyl-diphosphooligosaccharide--protein glycosyltransferase subunit MAGT1 (Magnesium transporter protein 1)	5	5.85421e-05	0.000296736	5.40951e-06	218.774	263.953	90.9658	290.919	322.115	391.205	428.548	330.086	390.191
A0A087WU73	Myocardin related transcription factor A	1	0.00250444	0.0035179	0.000742401	NaN	NaN	NaN	NaN	NaN	20.7477	47.6061	31.4206	49.3829
A0A087WU83	Transmembrane protein 14B	1	0.000305522	0.000548847	2.70144e-05	NaN	140.736	NaN	76.5588	107.451	89.7718	69.751	8.87132	54.532
A0A087WUC8	Tubulin polyglutamylase complex subunit 2	1	0.000789099	0.00114248	0.000159166	NaN	NaN	NaN	NaN	NaN	NaN	31.49	18.4179	31.6848
A0A087WUE4	Leukocyte receptor cluster member 8	10	3.03391e-05	0	3.34474e-06	91.3896	150.241	194.985	88.4039	78.7679	83.9673	69.1746	52.238	78.0155
A0A087WUE6	GON-4-like protein	2	0.00036816	0.000711364	3.84139e-05	88.9536	56.0519	NaN	36.6224	33.4862	NaN	53.7006	32.7055	30.9856
A0A087WUI6	Progesterone immunomodulatory binding factor 1	8	0.000161081	0.000548847	1.33774e-05	NaN	NaN	NaN	62.8909	45.6437	66.9367	74.8333	79.7844	73.441
A0A087WUK2	Heterogeneous nuclear ribonucleoprotein D-like	14	2.85944e-07	0	2.19176e-07	15982.8	14562.3	15229	3016.86	2714.47	2627.43	3256.37	3963.27	3816.88
A0A087WUL2	Proteasome subunit beta type-3 (Proteasome chain 13) (Proteasome component C10-II) (Proteasome theta chain)	6	6.55233e-09	0	1.39041e-07	90.4314	78.1801	45.8619	46.3927	61.0249	34.9351	91.7666	74.1932	81.3826
A0A087WUN5	Anaphase-promoting complex subunit 16 (Cyclosome subunit 16)	2	0.000253387	0.000548847	2.10312e-05	58.5766	75.3525	60.1102	38.3122	64.9665	38.2045	48.8907	42.5991	53.5865
A0A087WUW6	NF-kappa-B essential modulator (IkB kinase-associated protein 1) (Inhibitor of nuclear factor kappa-B kinase subunit gamma) (NF-kappa-B essential modifier)	6	6.17663e-05	0.000296736	5.64328e-06	51.3244	NaN	79.1357	76.6474	87.1457	82.1326	79.4446	101.247	103.756
A0A087WUY7	Protein inhibitor of activated STAT 2	3	5.0928e-05	0.000296736	4.85835e-06	59.0754	37.2737	83.16	58.2894	126.09	109.424	44.2271	72.9181	76.8425
A0A087WUZ7	Sorting nexin-13	3	0.000825686	0.00114248	0.000170845	NaN	NaN	NaN	19.5257	49.9707	50.6594	27.2039	37.7087	NaN
A0A087WV05	c-Myc-binding protein	7	0.000154445	0.000548847	1.2835e-05	11823.4	7526.17	6750.47	345.759	416.31	414.55	255.574	313.337	236.399
A0A087WV25	Centrosomal protein 43 (FGFR1 oncogene partner)	8	0.000308963	0.000548847	2.75151e-05	133.375	336.834	284.913	46.6353	68.7115	42.8732	46.1146	56.9887	40.5664
A0A087WVC4	cAMP-dependent protein kinase (EC 2.7.11.11)	1	1.28872e-05	0	1.90995e-06	120.488	NaN	217.93	45.2354	66.7575	96.6446	53.4608	106.221	98.277
A0A087WVD1	Leukocyte receptor cluster member 9	7	8.9276e-07	0	4.09734e-07	83.1669	NaN	NaN	50.1968	59.7205	83.3839	89.1967	89.5969	88.854
A0A087WVM4	Monofunctional C1-tetrahydrofolate synthase, mitochondrial (EC 6.3.4.3) (Formyltetrahydrofolate synthetase)	33	5.78331e-06	0	1.17262e-06	990.582	1142.37	1318.26	1835.92	1991.62	1982.88	1732.57	2034.81	1961.96
A0A087WVQ6	Clathrin heavy chain	75	5.21837e-07	0	3.01232e-07	1242.61	1176.77	1392.77	2674.53	2747.81	2773.22	2228.17	2141.06	2360.93
A0A087WVQ9	Elongation factor 1-alpha	31	3.1129e-05	0	3.40454e-06	36919.6	35231.2	33571	59535.4	45955.8	44851.6	72416.7	48581.2	51704.4
A0A087WVT1	Zinc finger protein 48 (Zinc finger protein 553)	3	0.00019408	0.000548847	1.60628e-05	255.628	363.987	479.002	129.204	162.718	189.618	99.1598	103.803	95.4755
A0A087WVZ6	Zinc finger MYND-type containing 8	4	6.93354e-05	0.000296736	6.19445e-06	86.2795	102.363	55.1831	52.6436	83.6583	69.3905	63.7489	75.8512	74.8127
A0A087WW06	Tetratricopeptide repeat protein 28	21	1.51262e-05	0	2.11381e-06	149.187	186.713	122.18	123.876	145.788	149.23	105.336	109.873	113.839
A0A087WW40	Endophilin-B1 (SH3 domain-containing GRB2-like protein B1)	8	6.06795e-06	0	1.20622e-06	108.368	107.385	151.597	82.8005	140.754	128.454	66.3187	110.64	106.207
A0A087WW76	Rho GTPase activating protein 21	18	3.40303e-05	0	3.62231e-06	272.941	184.069	247.488	105.485	63.1601	70.1628	57.7491	46.129	43.6211
A0A087WW86	GPALPP motifs containing 1	1	0.00209354	0.00264057	0.000587734	166.802	NaN	NaN	NaN	NaN	NaN	32.6581	NaN	NaN
A0A087WW88	Charged multivesicular body protein 2B	2	6.28423e-05	0.000296736	5.72141e-06	89.8138	108.405	117.394	147.374	112.257	140.669	157.022	219.101	260.782
A0A087WWA3	plus-end-directed kinesin ATPase (EC 5.6.1.3)	2	0.00212901	0.0027894	0.000600324	95.8079	72.7731	85.5141	NaN	NaN	NaN	54.1307	75.5084	58.694
A0A087WWD4	Neural cell adhesion molecule 1	11	9.88669e-05	0.000509295	8.40192e-06	67.9282	140.007	88.4152	103.465	104.835	124.187	78.6547	102.513	98.5989
A0A087WWF6	DNA polymerase delta subunit 2 (DNA polymerase delta subunit p50)	11	2.1078e-05	0	2.61936e-06	63.6278	58.2455	28.5825	68.9347	42.0268	38.1792	46.4195	50.0303	49.8334
A0A087WWH3	BRD4-interacting chromatin-remodeling complex-associated protein	2	0.00178742	0.00250156	0.000483944	91.748	103.414	NaN	21.3883	NaN	NaN	NaN	38.2562	NaN
A0A087WWI6	DDB1- and CUL4-associated factor 7 (WD repeat-containing protein 68) (WD repeat-containing protein An11 homolog)	12	4.16613e-05	0	4.18507e-06	263.592	301.509	302.724	259.13	240.083	211.1	305.38	250.912	206.181
A0A087WWM0	Trafficking protein particle complex subunit	1	0.00033155	0.000548847	3.11798e-05	173.404	NaN	64.2433	119.924	344.31	335.074	161.285	134.74	137.403
A0A087WWP4	RNA-binding protein 15 (One-twenty two protein 1) (RNA-binding motif protein 15)	29	3.66633e-05	0	3.81785e-06	1321.47	1189.62	1268.29	547.644	404.855	392.751	604.868	500.993	453.944
A0A087WWP5	TATA-box binding protein associated factor 10	1	0.000844237	0.00114248	0.000176805	15.7065	2.4967	2.1507	18.1859	0.74414	NaN	12.7822	NaN	NaN
A0A087WWP8	Round spermatid basic protein 1	6	0.000179225	0.000548847	1.48579e-05	71.941	49.9055	75.5053	NaN	NaN	15.9094	16.3249	33.047	33.263
A0A087WWT1	Succinate dehydrogenase [ubiquinone] iron-sulfur subunit, mitochondrial (EC 1.3.5.1)	10	9.78446e-07	0	4.31879e-07	1044.31	1054.36	991.348	2003.79	2072.16	2104.53	1561.83	1627.74	1695.37
A0A087WWU9	Signal recognition particle 19 kDa protein	3	6.3116e-05	0.000296736	5.7413e-06	163.386	189.62	192.563	120.073	172.311	160.142	172.565	209.062	164.917
A0A087WX35	Potassium channel tetramerization domain containing 17	2	0.00234138	0.0035179	0.000678681	NaN	128.757	NaN	73.3228	NaN	NaN	94.4738	56.3978	NaN
A0A087WX95	RUN and SH3 domain containing 1	8	5.12875e-05	0.000296736	4.88437e-06	89.5147	NaN	106.922	346.884	303.459	329.147	392.403	469.201	430.28
A0A087WXB0	Secretory carrier-associated membrane protein (Secretory carrier membrane protein)	3	4.48284e-05	0	4.41592e-06	28.0796	132.392	146.446	147.267	247.395	212.877	117.445	223.339	224.124
A0A087WXC5	NADH dehydrogenase [ubiquinone] 1 alpha subcomplex subunit 10, mitochondrial	19	1.36373e-05	0	1.97931e-06	525.529	364.092	334.055	4477.94	4324.65	4149.65	3900.56	4662.99	4860.37
A0A087WXF8	Zinc finger CCHC domain-containing protein 17 (Nucleolar protein of 40 kDa) (Putative S1 RNA-binding domain protein)	3	0.000153636	0.000548847	1.27689e-05	122.937	136.479	100.224	100.831	31.9185	29.3891	31.8511	46.9213	31.3241
A0A087WXK4	G protein-coupled receptor 155	2	2.66491e-06	0	7.56008e-07	NaN	NaN	NaN	55.5393	24.1699	39.3996	29.5226	28.8924	35.4019
A0A087WXK5	ATP-binding cassette sub-family A member 2 (ATP-binding cassette transporter 2)	3	0.00022238	0.000548847	1.83581e-05	NaN	NaN	NaN	NaN	29.5787	NaN	31.2755	56.7609	41.021
A0A087WXK8	Chromosome 20 open reading frame 129 (Family with sequence similarity 83 member D)	5	0.00180574	0.00250156	0.000489959	41.0892	NaN	48.6623	41.9815	63.5206	18.8168	33.297	27.6593	30.167
A0A087WXL6	Vacuolar protein sorting-associated protein 11 homolog	5	0.000524463	0.00100452	7.89406e-05	75.9975	107.29	61.3841	42.468	66.2481	73.6083	40.699	55.9162	53.1296
A0A087WXM6	Large ribosomal subunit protein uL22 (60S ribosomal protein L17)	11	2.07435e-05	0	2.59201e-06	6431.62	4432.92	4175.98	1390.58	1066.03	938.044	1656.23	731.631	791.163
A0A087WXU0	Required for meiotic nuclear division 1 homolog	10	6.8379e-05	0.000296736	6.12458e-06	103.277	137.186	163.589	249.2	365.576	398.348	272.429	398.756	388.617
A0A087WXX8	Succinate dehydrogenase [ubiquinone] iron-sulfur subunit, mitochondrial (EC 1.3.5.1)	1	0.00200923	0.00264057	0.000558328	NaN	NaN	NaN	97.6129	NaN	NaN	76.9857	94.6495	95.7067
A0A087WY55	Vacuolar protein sorting-associated protein VTA1 homolog	7	0.000167386	0.000548847	1.38926e-05	115.473	156.851	81.2888	129.038	169.401	179.439	167.215	141.152	181.124
A0A087WY58	Serine/threonine-protein kinase Nek3 (EC 2.7.11.1) (Never in mitosis A-related kinase 3)	2	0.00109518	0.00128205	0.000258965	NaN	90.1009	NaN	NaN	56.6249	76.7997	65.9099	25.2381	42.2358
A0A087WY68	Proprotein convertase subtilisin/kexin type 6	5	0.000124907	0.000548847	1.0442e-05	NaN	228.128	NaN	50.7251	77.4876	83.2682	108.842	89.5509	67.1244
A0A087WY71	AP-2 complex subunit mu	15	3.16604e-05	0	3.44463e-06	483.697	482.496	484.905	434.247	521.389	568.278	389.49	448.884	458.918
A0A087WY85	E2 ubiquitin-conjugating enzyme (EC 2.3.2.23)	3	0.000314397	0.000548847	2.83369e-05	766.407	193.652	181.087	810.149	220.876	180.464	836.354	268.332	298.514
A0A087WY96	Transporter	3	0.000161136	0.000548847	1.33818e-05	NaN	NaN	NaN	152.352	106.658	115.546	119.448	98.3057	142.464
A0A087WYB4	Stomatin-like protein 2, mitochondrial	1	0.000247609	0.000548847	2.05054e-05	NaN	NaN	NaN	NaN	NaN	57.0892	95.136	61.5381	78.7013
A0A087WYC0	Golgin A2	7	0.00022772	0.000548847	1.87987e-05	77.6338	68.9226	84.1376	55.7505	65.78	80.5925	67.0889	74.0835	92.4804
A0A087WYD4	Transmembrane protein 106C	1	0.00152546	0.00220646	0.000399205	30.9903	NaN	NaN	186.115	NaN	NaN	182.126	NaN	NaN
A0A087WYD6	Antigen peptide transporter 2 (EC 7.4.2.14) (ATP-binding cassette sub-family B member 3)	15	1.53224e-06	0	5.56698e-07	44.9142	73.3493	119.925	328.567	328.133	422.866	408.309	390.422	416.021
A0A087WYL5	Seizure 6-like protein 2	2	0.000228195	0.000548847	1.88382e-05	NaN	NaN	NaN	66.6	NaN	NaN	61.1902	40.5317	36.097
A0A087WYL7	Mediator of RNA polymerase II transcription subunit 6 (Mediator complex subunit 6)	2	0.00129428	0.00159236	0.000324378	67.2213	120.762	87.242	54.75	91.5582	NaN	48.412	29.1818	49.044
A0A087WYQ1	Spectrin beta chain	48	4.8419e-06	0	1.05755e-06	157.406	165.108	185.281	88.4743	84.3444	89.6169	137.187	156.312	155.85
A0A087WYR3	TPD52 like 2	8	0.000244512	0.000548847	2.02303e-05	765.241	739.534	817.586	520.293	592.949	614.169	260.39	304.34	309.329
A0A087WYT3	Prostaglandin E synthase 3 (cPGES) (EC 5.3.99.3) (Cytosolic prostaglandin E2 synthase)	4	4.85947e-05	0	4.68934e-06	405.312	323.45	245.216	279.436	179.128	179.29	387.49	304.634	331.001
A0A087WYV9	Cytochrome c oxidase assembly protein COX16 homolog, mitochondrial (Mitochondrial outer membrane protein 25) (Synaptojanin-2-binding protein)	2	0.000172935	0.000548847	1.43455e-05	121.959	32.1411	NaN	244.453	32.5304	35.3119	199.616	70.2516	55.3254
A0A087WYX9	Collagen type V alpha 2 chain	1	0.00225906	0.00309645	0.000647688	NaN	NaN	NaN	NaN	NaN	NaN	18.5346	NaN	NaN
A0A087WZ13	Ribonucleoprotein PTB-binding 1 (Protein raver-1)	24	1.78382e-07	0	1.78713e-07	247.844	197.953	236.736	319.216	370.555	299.39	346.934	274.617	327.811
A0A087WZ50	Signal peptide peptidase-like 2B	4	5.88653e-05	0.000296736	5.43292e-06	17.7771	NaN	NaN	75.8129	101.744	113.875	95.9892	108.754	113.658
A0A087WZ62	Mannosyltransferase (EC 2.4.1.-)	3	0.000249977	0.000548847	2.07188e-05	NaN	NaN	NaN	79.7852	47.4975	45.5984	37.7569	36.9389	59.2713
A0A087WZ97	Divergent protein kinase domain 1A	3	0.00406822	0.00465745	0.00150761	35.0522	NaN	NaN	31.0089	35.1369	34.3878	19.0907	17.5678	25.0769
A0A087WZB5	Parvin beta	1	5.96333e-05	0.000296736	5.48858e-06	NaN	NaN	NaN	13.0018	30.2657	NaN	22.9636	12.8991	9.20764
A0A087WZM2	Ribonuclease T2	2	0.00566289	0.00624535	0.00279547	53.6227	NaN	39.6816	33.823	NaN	NaN	29.626	NaN	NaN
A0A087WZM8	Transmembrane protein 254	1	0.000238856	0.000548847	1.97381e-05	NaN	NaN	NaN	148.786	190.759	211.507	268.084	204.13	223.398
A0A087WZN1	Isocitrate dehydrogenase [NAD] subunit, mitochondrial	16	6.2362e-06	0	1.22585e-06	261.291	317.09	202.46	1288.81	1001.31	1218.38	1230.38	1221.51	1236.41
A0A087WZQ0	Growth arrest and DNA damage-inducible protein GADD45 alpha	2	6.15778e-05	0.000296736	5.6296e-06	NaN	NaN	NaN	27.3972	91.3861	88.2968	98.2202	90.4252	106.913
A0A087WZV0	Inositol hexakisphosphate and diphosphoinositol-pentakisphosphate kinase (EC 2.7.4.24)	10	0.000104844	0.000509295	8.86248e-06	52.5399	122.081	94.8129	98.5526	108.458	105.179	124.693	144.837	123.08
A0A087X011	Kinesin-like protein	3	0.000359669	0.000711364	3.66092e-05	NaN	NaN	NaN	NaN	NaN	NaN	31.1638	27.7239	18.7478
A0A087X054	Hypoxia up-regulated protein 1	36	2.96255e-06	0	8.01615e-07	626.01	502.263	583.552	1490.57	1479.48	1408.91	2638.69	2345.32	2464.06
A0A087X091	WD repeat domain 13	1	0.000277517	0.000548847	2.34696e-05	NaN	NaN	NaN	NaN	NaN	NaN	NaN	50.3183	43.6591
A0A087X0B7	Synaptosomal-associated protein 47 (Synaptosomal-associated 47 kDa protein)	17	1.09186e-05	0	1.72191e-06	29.7627	54.5176	NaN	127.7	104.284	107.349	172.05	174.055	167.086
A0A087X0D5	Cathepsin H	2	0.000245644	0.000548847	2.03304e-05	NaN	NaN	NaN	20.5408	26.6658	NaN	26.3537	38.5079	39.4835
A0A087X0I6	Serine/threonine-protein kinase MARK1 (EC 2.7.11.1) (EC 2.7.11.26) (MAP/microtubule affinity-regulating kinase 1)	4	0.000474586	0.00100452	6.50355e-05	26.8181	NaN	NaN	59.2376	NaN	8.32638	15.6743	12.4865	18.8076
A0A087X0J2	UBX domain protein 8	1	0.00236861	0.0035179	0.000689106	NaN	NaN	NaN	NaN	NaN	NaN	NaN	NaN	9.14901
A0A087X0K9	Zona occludens protein 1 (Zonula occludens protein 1)	59	6.53041e-07	0	3.42233e-07	298.728	344.732	297.947	595.461	662.942	573.586	721.924	627.773	641.124
A0A087X0N2	Leptin receptor gene-related protein (Endospanin-1) (OB-R gene-related protein)	1	0.000194542	0.000548847	1.61003e-05	NaN	NaN	NaN	157.835	104.087	42.6506	224.189	110.189	119.902
A0A087X0R0	[histone H3]-trimethyl-L-lysine(27) demethylase (EC 1.14.11.68)	3	0.000130061	0.000548847	1.08551e-05	23.927	NaN	NaN	9.12801	NaN	32.2436	13.8705	NaN	7.98672
A0A087X0R7	SENP3-EIF4A1 readthrough (NMD candidate)	3	2.65345e-07	0	2.11518e-07	225.59	202.401	NaN	61.3765	65.4492	82.752	77.1385	50.5454	99.4069
A0A087X0S5	Collagen type VI alpha 1 chain	1	2.65881e-06	0	7.55052e-07	14.1854	NaN	NaN	NaN	NaN	11.5881	11.056	15.3228	10.5886
A0A087X0W8	RELA proto-oncogene, NF-kB subunit	4	0.000183543	0.000548847	1.52089e-05	NaN	NaN	NaN	35.5962	54.2225	NaN	43.6976	45.3524	47.4889
A0A087X0Y1	Growth hormone regulated TBC protein 1	1	5.64723e-05	0.000296736	5.25962e-06	NaN	NaN	NaN	37.6177	53.2548	45.2557	46.5852	71.0798	73.7636
A0A087X142	Septin	1	0.000669283	0.00100452	0.000121781	34.6874	NaN	NaN	NaN	NaN	NaN	12.0916	NaN	NaN
A0A087X1E4	ADP ribosylation factor interacting protein 2	2	0.000153419	0.000548847	1.27512e-05	NaN	NaN	100.348	44.359	75.1212	60.7394	56.5861	64.4068	37.9206
A0A087X1J4	Tectonic family member 1	1	0.000568892	0.00100452	9.17485e-05	NaN	42.6617	NaN	47.9447	42.8007	30.1478	34.4726	37.8447	31.3334
A0A087X1K9	Acyl-protein thioesterase 1 (EC 3.1.2.22) (Lysophospholipase 1) (Lysophospholipase I) (Palmitoyl-protein hydrolase)	4	4.83294e-05	0	4.6701e-06	89.7366	83.0132	97.6882	149.061	193.825	163.18	124.156	136.944	136.207
A0A087X1P5	COP9 signalosome subunit 7B	2	0.000218135	0.000548847	1.80107e-05	67.5033	NaN	NaN	30.5268	NaN	7.10414	19.0754	17.8135	21.5355
A0A087X1R1	Smoothelin	14	3.81586e-05	0	3.92818e-06	202.81	169.793	383.703	183.744	167.992	211.739	222.874	221.147	218.166
A0A087X1S3	HECT, UBA and WWE domain containing E3 ubiquitin protein ligase 1	1	0.000419968	0.000864006	5.06502e-05	NaN	NaN	NaN	54.6404	NaN	NaN	76.5187	74.6249	103.878
A0A087X1S6	Pleckstrin homology domain-containing family A member 8 (Phosphatidylinositol-four-phosphate adapter protein 2)	2	0.000385145	0.000711364	4.2216e-05	NaN	NaN	NaN	NaN	43.5368	NaN	50.643	36.499	34.5654
A0A087X1Z1	Gamma-tubulin complex component	8	0.000302691	0.000548847	2.66136e-05	32.361	27.2687	NaN	27.8659	43.1692	49.0249	21.0501	29.7932	40.5361
A0A087X1Z3	Proteasome activator complex subunit 2 (11S regulator complex subunit beta) (Activator of multicatalytic protease subunit 2) (Proteasome activator 28 subunit beta)	7	7.72125e-06	0	1.39265e-06	45.1786	32.2626	52.1599	38.8089	32.6445	37.6055	24.9602	23.333	34.3123
A0A087X235	Tetraspanin-10 (Oculospanin)	1	0.000458826	0.000864006	6.07755e-05	NaN	NaN	NaN	25.5066	NaN	NaN	21.1493	36.9928	34.5459
A0A087X255	RING-type E3 ubiquitin transferase (EC 2.3.2.27)	4	0.000181025	0.000548847	1.50043e-05	96.1163	45.1419	NaN	47.6197	65.337	84.0277	30.8845	40.6856	36.2923
A0A087X256	WASH complex subunit 4	1	0.000259858	0.000548847	2.16427e-05	NaN	NaN	NaN	44.2874	56.9843	47.9978	NaN	82.1363	85.517
A0A087X271	Calponin	1	5.82731e-05	0.000296736	5.39002e-06	NaN	NaN	470.313	119.724	176.439	154.132	86.6221	89.5438	58.2146
A0A087X2C4	Protocadherin 7	23	1.70169e-05	0	2.27934e-06	86.768	91.5373	83.7878	384.193	275.726	278.849	340.711	312.34	278.616
A0A087X2D5	Large ribosomal subunit protein mL45 (39S ribosomal protein L45, mitochondrial)	7	0.000167277	0.000548847	1.38836e-05	431.632	433.598	389.689	196.51	241.643	190.609	250.419	134.908	118.961
A0A087X2H1	E3 ubiquitin-protein ligase (EC 2.3.2.26)	49	1.16478e-05	0	1.79266e-06	127.547	187.377	170.589	142.986	173.329	144.969	177.546	184.639	167.148
A0A087X2I1	26S proteasome regulatory subunit 10B (26S proteasome AAA-ATPase subunit RPT4) (Proteasome 26S subunit ATPase 6) (Proteasome subunit p42)	17	4.31429e-05	0	4.2932e-06	1659.95	1598.77	1734.54	2086.94	2140.7	2035.62	2520.76	2047.64	1814.54
A0A088AWN2	WD repeat domain 20	10	0.000120749	0.000548847	1.01107e-05	71.2135	80.3032	103.048	80.9393	65.5774	83.1431	68.5225	56.3008	75.5474
A0A090N7U0	Cullin-1	18	2.07364e-07	0	1.89684e-07	186.514	153.902	190.678	91.9927	56.4577	85.5375	110.581	75.6246	78.6584
A0A090N7V5	Gamma-glutamylcyclotransferase (EC 4.3.2.9)	5	5.05854e-07	0	2.96017e-07	249.787	228.409	197.603	154.926	99.4584	97.5956	82.4182	77.2984	75.049
A0A090N7W4	Cyclin-dependent kinase 5 (Cell division protein kinase 5) (Cyclin-dependent-like kinase 5) (Serine/threonine-protein kinase PSSALRE) (Tau protein kinase II catalytic subunit)	11	0.000126127	0.000548847	1.05396e-05	93.8108	130.443	113.699	165.786	202.313	211.927	163.347	230.758	243.706
A0A090N7X1	ATP-binding cassette sub-family F member 2	24	1.6598e-05	0	2.24312e-06	818.727	696.566	705.149	2070.83	1784.97	1833.57	1841.3	1893.56	1998.07
A0A090N7X6	Polypeptide N-acetylgalactosaminyltransferase (EC 2.4.1.-) (Protein-UDP acetylgalactosaminyltransferase)	8	0.000296976	0.000548847	2.58351e-05	NaN	NaN	NaN	88.6591	75.2222	92.8109	100.079	126.868	125.13
A0A090N7Y0	Arf-GAP with GTPase, ANK repeat and PH domain-containing protein 3 (CRAM-associated GTPase) (Centaurin-gamma-3) (MR1-interacting protein)	5	2.31756e-05	0	2.78861e-06	40.7799	NaN	53.0789	24.3166	24.4275	29.6533	15.0116	25.2814	31.3675
A0A090N8E9	Histone-lysine N-methyltransferase EZH2 (EC 2.1.1.356)	1	0.00232388	0.0035179	0.000672023	29.0595	NaN	NaN	NaN	NaN	NaN	8.18719	8.86504	NaN
A0A090N8G7	Similar to RP9 protein	1	0.000182282	0.000548847	1.51065e-05	80.4296	NaN	NaN	22.9075	8.63835	NaN	27.8114	NaN	NaN
A0A090N8Q3	Transmembrane and ubiquitin-like domain-containing protein 1 (Hepatocyte odd protein shuttling protein)	3	0.000209047	0.000548847	1.72728e-05	184.381	NaN	1036.66	448.197	615.378	700.629	856.053	640.246	636.742
A0A090N8Y2	Protein disulfide-isomerase A4 (EC 5.3.4.1) (Endoplasmic reticulum resident protein 72)	18	7.3176e-05	0.000296736	6.47586e-06	176.584	145.997	165.941	152.881	163.116	137.993	156.809	125.245	150.408
A0A090N8Y5	U6 snRNA-associated Sm-like protein LSm5	1	0.00132752	0.00159236	0.000335212	1418.6	NaN	NaN	302.811	NaN	NaN	195.089	NaN	NaN
A0A090N900	GTP-binding protein Rheb (Ras homolog enriched in brain)	6	0.000221292	0.000548847	1.82688e-05	120.127	172.264	195.744	1092.72	1115.32	1089.79	1324.32	1419.43	1432.13
A0A096LNH6	Dedicator of cytokinesis 1	6	4.30541e-05	0	4.28673e-06	42.2084	44.026	NaN	29.4809	NaN	54.8682	34.174	25.6347	34.6293
A0A096LNY5	Adenylosuccinate lyase	9	1.1198e-06	0	4.66496e-07	266.863	290.718	238.168	104.9	149.045	209.714	124.236	137.064	139.659
A0A096LP01	Small integral membrane protein 26	4	0.00072894	0.00114248	0.000140214	NaN	115.535	38.7816	161.829	184.234	199.076	236.545	157.545	158.752
A0A096LP07	COP9 signalosome complex subunit 1 (G protein pathway suppressor 1) (JAB1-containing signalosome subunit 1)	5	7.41453e-05	0.000296736	6.5471e-06	104.333	170.091	133.021	98.7677	98.952	121.933	128.672	136.14	130.169
A0A096LP22	peptidyl-tRNA hydrolase (EC 3.1.1.29)	1	7.6705e-05	0.000509295	6.73572e-06	41.2809	NaN	NaN	18.6973	NaN	NaN	51.4445	18.6394	26.414
A0A096LP25	non-specific serine/threonine protein kinase (EC 2.7.11.1)	5	0.000394341	0.000864006	4.43685e-05	NaN	NaN	NaN	68.3615	39.7191	39.7937	48.7392	29.8764	47.9381
A0A097PIC4	Protein enabled homolog	11	0.000194557	0.000548847	1.61015e-05	972.409	976.087	677.967	308.201	694.077	588.419	371.441	487.936	494.175
A0A098GK79	MHC class II antigen	1	0.000868098	0.00114248	0.000184506	NaN	NaN	NaN	11.2243	NaN	NaN	13.7691	NaN	NaN
A0A0A0MQR2	Replication termination factor 2 (Replication termination factor 2 domain-containing protein 1)	3	0.000494647	0.00100452	7.05579e-05	71.2056	NaN	NaN	27.0549	NaN	30.614	36.9424	30.1054	22.2159
A0A0A0MQS1	Pyrroline-5-carboxylate reductase (EC 1.5.1.2)	8	0.000159769	0.000548847	1.32701e-05	239.508	257.095	283.158	196.649	306.724	331.529	227.038	298.384	365.748
A0A0A0MQS5	PAT complex subunit Asterix	1	2.16763e-05	0	2.66801e-06	NaN	NaN	NaN	NaN	63.5759	58.9562	NaN	35.2339	24.1293
A0A0A0MQU4	Selenocysteine lyase (EC 4.4.1.16)	1	0.000300992	0.000548847	2.6378e-05	12.3934	NaN	NaN	9.44321	3.77345	NaN	NaN	9.29972	6.83879
A0A0A0MQV6	Fibroblast growth factor (FGF)	3	0.00326934	0.00407486	0.00107873	71.0328	28.6138	26.0945	NaN	NaN	234.989	NaN	110.113	121.889
A0A0A0MQW0	Myelin expression factor 2	7	7.73665e-05	0.000509295	6.78457e-06	236.772	206.991	322.459	97.8982	137.627	136.984	118.723	133.063	153.614
A0A0A0MQX8	Muscleblind like splicing regulator 1	9	8.38974e-05	0.000509295	7.26963e-06	310.81	339.392	339.509	182.336	140.727	177.458	151.891	138.605	176.617
A0A0A0MQY7	VWFA and cache domain-containing protein 1	24	0.000111386	0.000509295	9.37206e-06	61.8354	59.7024	NaN	232.372	212.676	241.964	296.158	188.769	173.006
A0A0A0MR13	Guanine nucleotide-binding protein G(s) subunit alpha (Adenylate cyclase-stimulating G alpha protein)	15	7.09007e-05	0.000296736	6.30898e-06	124.634	143.689	185.646	486.69	545.895	447.666	499.478	547.358	593.675
A0A0A0MR31	Ral GEF with PH domain and SH3 binding motif 2	1	0.00847664	0.00943814	0.00617661	NaN	NaN	NaN	48.6231	NaN	NaN	NaN	31.7574	NaN
A0A0A0MR33	Maleylacetoacetate isomerase (EC 2.5.1.18) (EC 5.2.1.2) (GSTZ1-1) (Glutathione S-transferase zeta 1)	1	0.000233157	0.000548847	1.92533e-05	NaN	NaN	NaN	NaN	28.5949	38.1845	37.0165	41.1316	34.6523
A0A0A0MR36	Myosin VB	1	0.000271774	0.000548847	2.28465e-05	NaN	NaN	NaN	2.48038	17.2797	11.1043	33.1427	15.3872	24.8941
A0A0A0MR42	Centrosomal protein 192	3	0.00214693	0.0027894	0.000606735	72.4745	88.643	NaN	31.2784	51.1871	74.7036	28.1106	54.0341	43.8902
A0A0A0MR51	Acyl-CoA (8-3)-desaturase (EC 1.14.19.44) (Delta(5) fatty acid desaturase) (Fatty acid desaturase 1)	13	5.21545e-05	0.000296736	4.94713e-06	146.282	120.869	141.297	637.521	714.541	748.599	726.254	893.44	762.394
A0A0A0MR74	diacylglycerol O-acyltransferase (EC 2.3.1.20)	3	0.000372921	0.000711364	3.9455e-05	NaN	NaN	NaN	14.1535	8.43553	9.39077	18.7238	17.4505	19.6326
A0A0A0MR79	Mediator complex subunit 12	12	1.23785e-07	0	1.58497e-07	61.8492	93.9814	112.661	53.3981	123.862	111.003	63.5984	121.008	120.964
A0A0A0MRB5	MAP kinase-activating death domain protein (Rab3 GDP/GTP exchange factor) (Rab3 GDP/GTP exchange protein)	18	4.22242e-05	0	4.22619e-06	53.723	NaN	NaN	73.4684	125.393	95.3142	70.8313	88.0595	93.0488
A0A0A0MRF5	NAD-dependent protein deacetylase sirtuin-2 (EC 2.3.1.286) (NAD-dependent protein defatty-acylase sirtuin-2) (Regulatory protein SIR2 homolog 2) (SIR2-like protein 2)	2	7.70882e-05	0.000509295	6.76401e-06	NaN	NaN	NaN	NaN	80.6497	84.7869	56.9127	85.3268	88.75
A0A0A0MRH0	Notchless protein homolog 1	1	3.67995e-06	0	9.04712e-07	NaN	111.539	97.5723	NaN	55.3173	39.1834	68.5196	48.5816	57.0223
A0A0A0MRI2	Sorting nexin	6	0.000255306	0.000548847	2.12098e-05	90.1017	1771.4	120.907	65.1015	92.6944	60.9167	52.3646	78.3362	71.4509
A0A0A0MRI7	Protein ARV	3	0.000491328	0.00100452	6.96372e-05	NaN	NaN	NaN	25.4701	26.8097	NaN	26.7056	NaN	NaN
A0A0A0MRJ0	Serine/threonine-protein kinase MRCK alpha (EC 2.7.11.1) (CDC42-binding protein kinase alpha)	24	4.23853e-06	0	9.79966e-07	93.7863	102.904	71.9567	60.9929	69.5357	62.8544	60.7374	67.7494	71.6702
A0A0A0MRJ7	Coagulation factor V (Activated protein C cofactor)	5	0.000273229	0.000548847	2.30015e-05	NaN	NaN	NaN	90.4294	116.305	150.528	139.887	272.77	283.593
A0A0A0MRM8	Unconventional myosin-VI (Unconventional myosin-6)	68	8.78404e-06	0	1.50602e-06	4664.88	3830.5	3924.34	1933.63	1862.17	1763.98	3180.83	2630.03	2977.09
A0A0A0MRM9	Nucleolar and coiled-body phosphoprotein 1	10	4.84889e-05	0	4.68167e-06	689.638	685.46	725.65	207.052	279.303	323.446	260.954	284.298	266.61
A0A0A0MRN5	Opioid growth factor receptor	3	6.44368e-05	0.000296736	5.8373e-06	58.5883	59.2953	52.6038	77.4185	NaN	60.5131	103.938	124.373	80.9135
A0A0A0MRR7	U1 small nuclear ribonucleoprotein C (U1 snRNP C) (U1-C) (U1C)	2	4.22409e-07	0	2.67977e-07	1965.88	1070.73	1219.62	599.78	151.702	125.865	318.049	297.724	317.761
A0A0A0MRS7	Ankyrin repeat and sterile alpha motif domain containing 6	1	0.00420558	0.00493347	0.00159342	NaN	NaN	NaN	NaN	NaN	NaN	18.6284	NaN	NaN
A0A0A0MRT6	Abl interactor 1	5	0.000863466	0.00114248	0.000183008	153.589	141.571	129.176	101.396	39.7484	59.5317	55.1961	80.6923	47.9061
A0A0A0MRU0	MAGUK p55 scaffold protein 2	14	1.1218e-06	0	4.66969e-07	193.36	202.926	191.854	324.265	339.375	287.599	244.691	200.97	171.808
A0A0A0MRV3	WD repeat containing, antisense to TP73 (WD repeat domain 8, isoform CRA_c)	6	9.39274e-06	0	1.56906e-06	100.573	129.558	119.124	75.0076	87.4503	80.0026	102.283	125.93	103.039
A0A0A0MRW0	Family with sequence similarity 219 member A	1	0.00717544	0.00754326	0.00452181	NaN	NaN	NaN	NaN	68.9521	NaN	48.6385	31.4745	65.7091
A0A0A0MRW7	Aprataxin (EC 3.6.1.71) (EC 3.6.1.72) (Forkhead-associated domain histidine triad-like protein)	2	0.000677604	0.00114248	0.000124329	86.8524	36.3851	44.7909	55.7832	NaN	NaN	45.6905	32.3378	17.157
A0A0A0MRX1	ELAV-like protein	6	8.2647e-05	0.000509295	7.17636e-06	1143.62	915.336	739.157	205.14	165.247	171.49	305.041	176.528	288.426
A0A0A0MRY0	TBC1 domain family member 22A	1	8.21784e-05	0.000509295	7.14146e-06	NaN	NaN	NaN	36.1842	NaN	NaN	38.8786	37.0195	41.2792
A0A0A0MRZ4	TNFAIP3-interacting protein 1 (A20-binding inhibitor of NF-kappa-B activation 1) (Nef-associated factor 1) (Virion-associated nuclear shuttling protein)	3	6.43886e-05	0.000296736	5.8338e-06	NaN	NaN	NaN	24.6181	NaN	NaN	113.37	124.585	96.3908
A0A0A0MS51	Gelsolin (ADF) (Actin-depolymerizing factor)	25	1.70566e-06	0	5.90933e-07	3801.73	3484.71	3672.57	2426.54	2436.14	2611.91	3206.06	3608.84	3454.23
A0A0A0MSA7	Eukaryotic translation initiation factor 4 gamma 3	11	0.00135506	0.00174465	0.000344166	177.377	140.256	152.157	97.3614	96.8997	106.544	118.375	66.9336	79.2211
A0A0A0MSA9	PVR cell adhesion molecule	3	3.71762e-05	0	3.85574e-06	NaN	61.5001	12.9691	75.97	82.6857	87.3312	95.912	56.8082	54.3311
A0A0A0MSB8	Exocyst complex component 7 (Exocyst complex component Exo70)	20	5.01342e-07	0	2.94536e-07	178.304	195.24	146.605	196.92	180.767	166.105	189.118	202.035	188.981
A0A0A0MSC1	Adenylate cyclase type 3 (EC 4.6.1.1)	15	2.2285e-05	0	2.71719e-06	NaN	NaN	NaN	160.815	141.092	161.236	181.891	136.198	128.599
A0A0A0MSE2	Hydroxyacyl-coenzyme A dehydrogenase, mitochondrial (EC 1.1.1.35) (Medium and short-chain L-3-hydroxyacyl-coenzyme A dehydrogenase) (Short-chain 3-hydroxyacyl-CoA dehydrogenase)	5	1.61857e-05	0	2.20723e-06	163.61	150.718	163.31	122.27	128.046	114.389	122.03	122.001	143.063
A0A0A0MSE9	Pleckstrin homology domain containing B2	4	0.000114714	0.000548847	9.63339e-06	NaN	NaN	NaN	27.2326	NaN	NaN	21.5458	43.2829	40.2555
A0A0A0MSI2	Polyhomeotic homolog 2	5	7.99239e-05	0.000509295	6.97391e-06	179.567	214.757	226.13	147.765	202.77	130.623	137.511	134.582	154.81
A0A0A0MSI6	F-box protein 44	1	0.000503203	0.00100452	7.29435e-05	26.4342	NaN	NaN	17.1353	NaN	NaN	15.5886	NaN	NaN
A0A0A0MSK2	PET100 cytochrome c oxidase chaperone	3	0.000423663	0.000864006	5.15855e-05	125.639	150.811	178.158	1782.34	1313.34	1308.98	2123.35	1705.32	2571.24
A0A0A0MSQ9	Vacuolar fusion protein MON1 homolog	3	0.000288307	0.000548847	2.47293e-05	NaN	NaN	NaN	NaN	37.4664	42.0406	NaN	52.7495	40.8528
A0A0A0MSX5	Homeobox protein Hox-D8	1	2.85242e-06	0	7.84969e-07	157.713	132.024	175.187	NaN	64.565	71.1936	85.6028	60.8576	60.7864
A0A0A0MSZ4	NADPH:adrenodoxin oxidoreductase, mitochondrial (EC 1.18.1.6)	15	3.8062e-05	0	3.92107e-06	121.184	86.0505	228.609	291.233	318.453	334.048	303.011	282.137	323.171
A0A0A0MT00	Nuclear transcription factor Y subunit gamma (CAAT box DNA-binding protein subunit C) (Nuclear transcription factor Y subunit C)	2	2.97549e-05	0	3.30036e-06	50.7632	72.9572	84.3925	47.651	43.1548	31.2731	45.4067	30.0706	40.5172
A0A0A0MT26	Na(+)/K(+)-exchanging ATPase (EC 7.2.2.13)	34	2.778e-05	0	3.14922e-06	1355.44	2180.82	2010.06	17005.2	16472.1	15414.2	15188.8	15520.1	13394.5
A0A0A0MT32	Lipase A, lysosomal acid type	8	5.28273e-05	0.000296736	4.99582e-06	128.594	74.2226	136.809	412.194	368.602	419.409	357.982	273.741	284.267
A0A0A0MT33	SR-related CTD associated factor 8	8	0.000305159	0.000548847	2.69624e-05	608.483	651.016	771.466	193.087	304.195	281.871	182.868	261.804	216.226
A0A0A0MT61	Cysteine protease (EC 3.4.22.-)	2	0.000174937	0.000548847	1.45087e-05	NaN	NaN	NaN	NaN	26.9286	NaN	17.7485	33.4702	33.3957
A0A0A0MT72	CCM2 scaffold protein	2	0.00795524	0.00885609	0.00550711	NaN	NaN	NaN	NaN	NaN	NaN	25.9682	14.6388	13.8445
A0A0A0MT83	Isovaleryl-CoA dehydrogenase, mitochondrial (EC 1.3.8.1) (EC 1.3.8.4) (Butyryl-CoA dehydrogenase)	4	0.000153702	0.000548847	1.27743e-05	88.6752	NaN	44.8406	69.2382	72.6648	43.4482	69.1928	45.62	51.247
A0A0A0MTC1	E3 ubiquitin-protein ligase RNF213 (EC 2.3.2.27) (E3 ubiquitin-lipopolysaccharide ligase RNF213) (Mysterin) (RING finger protein 213)	54	1.03083e-05	0	1.66161e-06	151.449	68.8086	117.124	162.298	171.622	190.102	169.765	187.911	187.264
A0A0A0MTH3	Scaffold protein ILK (ILK-1) (ILK-2) (Inactive integrin-linked kinase) (p59ILK)	9	4.78684e-05	0	4.63668e-06	NaN	55.4059	NaN	170.18	168.597	166.921	153.487	224.842	246.613
A0A0A0MTI1	Delta(24)-sterol reductase (EC 1.3.1.72) (24-dehydrocholesterol reductase) (3-beta-hydroxysterol Delta-24-reductase)	16	6.22403e-05	0.000296736	5.67769e-06	546.658	432.1	498.231	2339.81	2072.53	2039.92	2714.96	2307.4	2201.38
A0A0A0MTJ8	Cell adhesion molecule 1 (Synaptic cell adhesion molecule)	5	9.94452e-05	0.000509295	8.44627e-06	89.1976	171.359	133.982	176.943	274.373	215.3	118.513	134.343	145.303
A0A0A0MTJ9	Neutral cholesterol ester hydrolase 1 (EC 3.1.1.71) (Acetylalkylglycerol acetylhydrolase) (Arylacetamide deacetylase-like 1)	7	4.57254e-05	0	4.48113e-06	33.1199	NaN	NaN	94.6867	130.934	170.926	101.984	125.492	101.884
A0A0A0MTL5	S-phase kinase-associated protein 2 (Cyclin-A/CDK2-associated protein p45) (F-box protein Skp2)	8	9.38731e-05	0.000509295	8.02085e-06	58.0599	28.8771	56.3109	124.377	140.896	144.387	142.426	151.69	150.833
A0A0A0MTL7	Transcription factor 7 like 2	1	0.00121748	0.00143655	0.000299236	75.0577	137.689	100.771	20.5037	82.068	92.5986	23.0108	44.5047	NaN
A0A0A0MTN0	Cullin-2	10	1.74187e-06	0	5.97862e-07	50.1757	117.412	128.709	83.1944	90.1159	104.614	80.7827	85.2026	65.0607
A0A0A0MTQ5	ATP synthase membrane subunit j	1	0.00029552	0.000548847	2.56432e-05	NaN	NaN	NaN	129.959	245.375	279.255	110.246	235.159	173.025
A0A0A0MTU3	Transmembrane protein 259	4	0.000190353	0.000548847	1.57612e-05	82.5071	60.1745	31.949	88.3907	105.516	110.296	102.137	96.8957	114.313
A0A0A0N0L2	Interleukin-6 receptor subunit beta (Interleukin-6 signal transducer) (Membrane glycoprotein 130) (Oncostatin-M receptor subunit alpha)	1	0.000302962	0.000548847	2.66515e-05	NaN	NaN	NaN	6.41027	NaN	14.9238	13.0662	NaN	NaN
A0A0A0N0L3	TAR DNA-binding protein 43	12	1.79629e-05	0	2.36026e-06	501.454	409.486	373.137	704.089	543.856	603.055	834.497	534.145	586.103
A0A0A1HAV6	Ras-related protein Rab-3	4	4.22623e-05	0	4.22896e-06	10.7875	NaN	28.3848	127.366	85.2262	101.647	153.264	146.159	145.077
A0A0A1HAV9	Ras-related protein Rab-4	6	1.18978e-05	0	1.81661e-06	83.2393	116.427	170.892	218.538	200.069	149.416	145.955	127.669	123.178
A0A0A1TSG4	Leukocyte surface antigen CD47 (Integrin-associated protein)	3	8.33223e-05	0.000509295	7.22671e-06	178.936	150.546	97.0358	279.056	174.525	299.326	169.856	75.1557	30.3811
A0A0A6YYA0	Transmembrane emp24 domain-containing protein 7 (p24 family protein gamma-3) (p27)	6	5.85966e-08	0	1.39759e-07	175.082	159.53	125.766	202.562	161.14	133.157	161.35	178.663	175.772
A0A0A6YYC0	non-specific serine/threonine protein kinase (EC 2.7.11.1)	13	8.38568e-05	0.000509295	7.26659e-06	69.6036	56.3413	99.832	142.236	142.086	135.281	118.145	171.55	171.171
A0A0A6YYG7	Condensin-2 complex subunit H2 (Non-SMC condensin II complex subunit H2)	8	0.00015914	0.000548847	1.32187e-05	39.4626	90.2345	28.2184	42.8165	66.7734	70.474	64.2006	65.4721	52.9941
A0A0A6YYI3	Protein PPAN-P2RY11	10	8.85524e-06	0	1.51346e-06	273.44	192.084	214.372	86.1204	72.9595	76.889	115.363	102.97	88.0494
A0A0A6YYL1	5-formyltetrahydrofolate cyclo-ligase (EC 6.3.3.2)	3	0.000485342	0.00100452	6.79836e-05	NaN	459.996	229.403	46.1586	107.983	64.7932	65.1248	52.1495	84.6505
A0A0A6YYL4	Coronin	6	3.42259e-05	0	3.6369e-06	300.921	271.338	472.32	363.955	249.624	244.892	351.153	289.052	318.526
A0A0A7E7X3	Aminopeptidase (EC 3.4.11.-)	20	6.33815e-05	0.000296736	5.76058e-06	48.2051	NaN	53.0163	198.338	144.365	191.915	173.292	159.819	158.056
A0A0A7KU15	receptor protein-tyrosine kinase (EC 2.7.10.1)	1	0.000289378	0.000548847	2.48611e-05	NaN	NaN	NaN	390.365	791.217	633.126	573.804	158.426	442.68
A0A0A8JCD0	Niemann-Pick C1 protein	13	3.41316e-05	0	3.62987e-06	95.8246	153.578	136.796	295.584	446.272	493.259	234.955	366.75	390.05
A0A0A8K8N9	Up-regulated in lung cancer 5	3	0.000265979	0.000548847	2.22472e-05	NaN	NaN	NaN	160.831	117.471	103.085	98.8276	73.763	65.3134
A0A0A8K9B1	Speckle targeted PIP5K1A-regulated poly(A) polymerase (EC 2.7.7.19) (EC 2.7.7.52) (RNA-binding motif protein 21) (U6 snRNA-specific terminal uridylyltransferase 1)	1	5.43559e-05	0.000296736	5.10644e-06	NaN	NaN	NaN	6.9155	NaN	NaN	13.2751	NaN	NaN
A0A0B4J1R1	MYC proto-oncogene, bHLH transcription factor (V-myc myelocytomatosis viral oncogene homolog (Avian), isoform CRA_b)	1	0.00018218	0.000548847	1.50982e-05	159.332	NaN	NaN	123.888	55.482	64.6873	98.8691	74.9856	74.2387
A0A0B4J1S8	Phosphatidylinositol 4-kinase beta (EC 2.7.1.67)	3	0.000246794	0.000548847	2.04326e-05	27.1335	NaN	44.4072	46.555	55.1804	34.6227	20.1696	37.5906	37.3417
A0A0B4J1V9	Proliferation-associated SNF2-like protein	36	1.4325e-08	0	1.39041e-07	382.048	455.833	348.361	757.738	733.533	733.114	914.935	827.545	831.063
A0A0B4J1W0	Mediator of RNA polymerase II transcription subunit 24 (Mediator complex subunit 24)	14	2.17062e-06	0	6.75155e-07	84.5068	70.193	85.948	111.771	85.007	110.459	79.8388	102.54	89.0446
A0A0B4J1Z1	Serine and arginine rich splicing factor 7 (Splicing factor, arginine/serine-rich 7, 35kDa, isoform CRA_a)	9	0.000119718	0.000548847	1.00289e-05	14954.7	20271.9	19052.4	3974.56	3449.72	3595.91	2764.48	2718.78	2943.74
A0A0B4J216	Glutamine-dependent NAD(+) synthetase (EC 6.3.5.1) (NAD(+) synthase [glutamine-hydrolyzing])	1	0.00591281	0.0063874	0.00305381	NaN	NaN	NaN	NaN	NaN	NaN	15.3644	17.1293	NaN
A0A0B4J253	Protein O-mannosyl-transferase TMTC2 (EC 2.4.1.109) (Transmembrane O-mannosyltransferase targeting cadherins 2) (Transmembrane and tetratricopeptide repeat-containing 2)	1	0.000766843	0.00114248	0.000152116	NaN	NaN	NaN	84.2605	NaN	NaN	NaN	32.4029	55.9503
A0A0B4J259	Lysozyme C (EC 3.2.1.17) (1,4-beta-N-acetylmuramidase C)	1	2.78421e-06	0	7.74527e-07	549.24	641.338	525.367	120.473	172.462	112.898	87.3242	106.305	100.727
A0A0B4J294	Trafficking protein particle complex subunit 2-like protein	3	0.000274515	0.000548847	2.31401e-05	NaN	NaN	NaN	41.9007	29.8977	26.4115	51.1749	36.8555	34.7627
A0A0B4J2A0	Sedoheptulokinase (EC 2.7.1.14) (Carbohydrate kinase-like protein)	5	0.000152869	0.000548847	1.27063e-05	28.4999	68.399	57.067	45.276	52.1179	64.2519	34.1044	51.9284	57.2197
A0A0B4J2A4	Acetyl-CoA acyltransferase 2	8	0.000241619	0.000548847	1.9977e-05	135.232	62.8154	NaN	98.7216	105.271	110.305	89.9357	97.9567	98.4972
A0A0B4J2C3	Translationally-controlled tumor protein	3	0.000355018	0.000711364	3.56509e-05	86.6832	NaN	NaN	58.8294	56.2305	NaN	56.3158	56.3344	72.4159
A0A0B4J2F3	Forkhead box P1	3	0.00131101	0.00159236	0.000329835	251.466	188.357	226.268	68.3677	73.4097	55.9164	70.0049	52.9299	47.1628
A0A0B4J2G4	Leucine-rich repeat-containing protein 41	10	4.69565e-05	0	4.57052e-06	78.3774	136.348	96.0755	108.437	110.23	115.036	144.198	130.555	101.801
A0A0B5HR54	Serine/threonine-protein kinase receptor (EC 2.7.11.30)	2	0.00259152	0.0035179	0.000777667	28.7282	NaN	NaN	16.5942	NaN	NaN	28.044	41.4043	NaN
A0A0C4DFN5	Chromosome 10 open reading frame 61 (Tectonic family member 3)	6	8.49525e-05	0.000509295	7.34847e-06	NaN	NaN	NaN	89.0523	98.682	126.182	81.5922	107.915	107.848
A0A0C4DFP4	Peptide-N(4)-(N-acetyl-beta-glucosaminyl)asparagine amidase (EC 3.5.1.52) (N-glycanase 1) (Peptide:N-glycanase)	8	0.000126665	0.000548847	1.05826e-05	62.4834	67.8827	32.6482	75.525	115.893	164.161	126.884	145.982	146.843
A0A0C4DFP8	Meckelin (Transmembrane protein 67 isoform 1) (Transmembrane protein 67, isoform CRA_a)	2	0.000340538	0.000711364	3.28166e-05	NaN	NaN	NaN	52.8079	111.643	84.6814	60.16	64.0677	74.393
A0A0C4DFT3	Disks large homolog 1 (Synapse-associated protein 97)	6	0.000279001	0.000548847	2.36357e-05	62.2949	NaN	10.7201	34.2046	19.8374	32.6306	21.9637	21.1159	20.4822
A0A0C4DFV9	SET nuclear proto-oncogene	7	0.000135049	0.000548847	1.12572e-05	613.874	611.144	600.759	205.909	96.5313	191.557	218.469	149.923	170.074
A0A0C4DFX4	Snf2 related CREBBP activator protein	11	0.000108337	0.000509295	9.13386e-06	167.519	164.272	158.793	94.3511	59.5857	83.06	73.8812	120.462	103.726
A0A0C4DFX9	Negative elongation factor complex member A	4	6.56094e-06	0	1.26328e-06	107.644	121.607	135.698	121.778	159.008	143.994	74.5234	86.5888	73.1252
A0A0C4DFY5	G protein-coupled receptor class C group 5 member C	1	0.00229558	0.0035179	0.000661338	NaN	NaN	NaN	NaN	NaN	NaN	19.0708	19.374	14.1737
A0A0C4DFY6	Rho guanine nucleotide exchange factor 4	1	0.00443141	0.00493347	0.00174413	NaN	NaN	NaN	NaN	NaN	NaN	NaN	30.2822	27.8246
A0A0C4DFZ2	Arylsulfatase A (EC 3.1.6.8) (Cerebroside-sulfatase)	3	0.000318009	0.000548847	2.89041e-05	161.413	178.693	110.946	50.9003	44.9066	62.6591	52.2238	71.7692	82.9684
A0A0C4DFZ9	PAN2-PAN3 deadenylation complex subunit PAN3 (PAB1P-dependent poly(A)-specific ribonuclease) (Poly(A)-nuclease deadenylation complex subunit 3) (PAN deadenylation complex subunit 3)	1	0.000303594	0.000548847	2.67403e-05	209.537	106.869	155.12	NaN	NaN	85.2304	62.8268	60.8279	127.807
A0A0C4DG17	Small ribosomal subunit protein uS2 (37 kDa laminin receptor precursor) (37LRP) (37/67 kDa laminin receptor) (LRP/LR) (67 kDa laminin receptor) (67LR) (Laminin receptor 1) (LamR) (Laminin-binding protein precursor p40) (LBP/p40)	12	0.000118413	0.000548847	9.92549e-06	10431.9	10795	10610.9	856.343	989.142	1063.4	1181.4	1190.3	1329.51
A0A0C4DG21	Abl interactor 2	2	0.00170421	0.00235701	0.000456834	70.7288	33.5867	57.6562	NaN	20.878	NaN	9.77628	24.2123	21.3463
A0A0C4DG40	Nesprin-1 (Enaptin) (KASH domain-containing protein 1) (Myocyte nuclear envelope protein 1) (Nuclear envelope spectrin repeat protein 1) (Synaptic nuclear envelope protein 1)	11	0.000670732	0.00100452	0.000122224	59.7574	122.543	89.6117	39.5414	59.1544	68.3064	61.4234	54.0681	51.2553
A0A0C4DG44	Serine protease HTRA2, mitochondrial (EC 3.4.21.108)	12	0.000211801	0.000548847	1.74959e-05	374.688	402.232	435.591	105.345	105.804	103.92	104.271	114.558	131.483
A0A0C4DG62	ADP-ribosylation factor-like protein 6-interacting protein 4	3	0.00173973	0.00250156	0.000468371	563.437	464.235	516.451	158.832	86.917	100.365	194.447	70.6107	62.1436
A0A0C4DG76	Hephaestin (EC 1.16.3.1)	1	0.00682859	0.00754326	0.00409748	NaN	NaN	NaN	11.6644	NaN	NaN	NaN	NaN	NaN
A0A0C4DG80	Kelch-like protein 13	4	0.00021041	0.000548847	1.73832e-05	45.6907	NaN	NaN	36.7754	60.8428	51.8806	58.1567	94.4805	103.39
A0A0C4DG83	Aster-associated protein, isoform CRA_b (Microtubule associated protein 9)	3	0.000721762	0.00114248	0.000137976	NaN	120.46	142.865	4.39904	NaN	21.1929	5.03299	20.2162	13.9036
A0A0C4DG86	Syntabulin	10	0.000109464	0.000509295	9.2218e-06	155.535	319.417	239.684	31.4296	33.2523	58.9363	33.7022	37.8353	50.8318
A0A0C4DG88	POU domain protein	1	0.000740758	0.00114248	0.00014391	13.9173	NaN	3.50652	NaN	15.3793	18.6505	1.57027	11.2071	15.8964
A0A0C4DG89	Probable ATP-dependent RNA helicase DDX46 (EC 3.6.4.13) (DEAD box protein 46)	23	2.92456e-06	0	7.95901e-07	363.544	382.017	373.496	82.3951	88.0064	102.651	70.5843	97.0249	91.8695
A0A0C4DG91	Nucleoside diphosphate kinase (EC 2.7.4.6)	1	0.000119022	0.000548847	9.97374e-06	85.054	NaN	83.6475	21.2539	75.7144	NaN	28.0107	20.7421	39.4067
A0A0C4DGA0	CG9886-like, isoform CRA_d (Glycerate kinase)	5	0.000244286	0.000548847	2.02104e-05	NaN	NaN	NaN	21.9275	68.6448	27.6583	37.0042	40.7467	35.088
A0A0C4DGA6	Helicase-like transcription factor (EC 2.3.2.27) (RING-type E3 ubiquitin transferase HLTF) (SWI/SNF-related matrix-associated actin-dependent regulator of chromatin subfamily A member 3) (Sucrose nonfermenting protein 2-like 3)	29	8.9646e-06	0	1.52485e-06	159.571	252.217	222.344	258.36	293.403	296.237	347.843	351.335	355.284
A0A0C4DGB0	Short coiled-coil protein	1	0.000142521	0.000548847	1.18628e-05	170.329	79.7876	117.784	177.973	40.5868	26.0759	112.538	51.8412	29.2511
A0A0C4DGB5	Calpastatin (Calpain inhibitor)	4	7.37188e-05	0.000296736	6.51575e-06	152.779	179.854	130.977	37.6686	62.1918	31.2874	29.7265	34.1199	31.9441
A0A0C4DGB6	Albumin	19	0.000172643	0.000548847	1.43216e-05	829.553	714.186	696.457	427.35	569.137	500.22	427.978	418.108	398.568
A0A0C4DGE4	Syntaxin 3	2	0.000425212	0.000864006	5.19795e-05	NaN	88.5051	NaN	83.9585	119.017	131.025	79.8349	82.4173	91.4063
A0A0C4DGF8	Euchromatic histone lysine methyltransferase 1	3	0.000148636	0.000548847	1.23608e-05	49.2743	107.186	71.8015	NaN	NaN	NaN	NaN	NaN	NaN
A0A0C4DGG1	Protein kinase C and casein kinase substrate in neurons 3	9	4.28991e-05	0	4.27543e-06	52.7208	30.9976	44.1194	30.4398	33.956	40.1145	43.4292	41.939	47.8557
A0A0C4DGG9	Chromodomain-helicase-DNA-binding protein 4	34	2.28991e-07	0	1.97864e-07	419.333	485.079	487.732	168.447	163.626	180.689	209.899	178.371	185.347
A0A0C4DGH0	CD276 antigen (B7 homolog 3) (Costimulatory molecule)	1	2.88162e-06	0	7.89408e-07	63.8828	NaN	NaN	134.285	NaN	NaN	116.446	NaN	NaN
A0A0C4DGH3	Numb-like protein	3	0.000362666	0.000711364	3.72383e-05	265.611	304.443	236.143	195.472	251.078	146.703	101.442	184.224	195.395
A0A0C4DGL3	Deoxyuridine 5'-triphosphate nucleotidohydrolase (dUTPase) (EC 3.6.1.23) (dUTP pyrophosphatase)	6	2.76647e-06	0	7.71795e-07	597.466	353.969	454.233	222.535	183.402	171.266	176.011	205.529	237.878
A0A0C4DGM3	Sorting nexin 29	1	0.00138372	0.00174465	0.000353466	NaN	NaN	NaN	NaN	NaN	NaN	10.3232	NaN	NaN
A0A0C4DGM4	Hydroxylysine kinase (EC 2.7.1.81)	2	0.000523121	0.00100452	7.85592e-05	194.666	NaN	139.243	142.056	NaN	NaN	179.98	32.7747	162.549
A0A0C4DGN6	GIT ArfGAP 1	3	0.00211014	0.00264057	0.000593608	60.132	NaN	NaN	21.5705	NaN	NaN	42.7996	NaN	30.2892
A0A0C4DGQ6	Regulation of nuclear pre-mRNA domain-containing protein	2	0.000843862	0.00114248	0.000176684	NaN	NaN	NaN	33.5864	107.205	NaN	33.2305	49.5379	92.0244
A0A0C4DGQ8	Dehydrogenase/reductase SDR family member 7B (Short-chain dehydrogenase/reductase family 32C member 1)	13	1.94786e-05	0	2.48763e-06	280.712	283.942	176.575	1439.55	1463.07	1285.96	1222.65	1170.78	1108.26
A0A0C4DGS1	Dolichyl-diphosphooligosaccharide--protein glycosyltransferase 48 kDa subunit (Oligosaccharyl transferase 48 kDa subunit)	18	5.8477e-05	0.000296736	5.40479e-06	1981.2	1961.82	1934.74	6313.89	5481.95	4514.55	5839.65	5733.68	5633.05
A0A0C4DGW0	Nedd4 family interacting protein 2	2	0.00213027	0.0027894	0.000600771	NaN	NaN	NaN	NaN	25.0685	NaN	10.9014	21.8603	15.6597
A0A0C4DGX9	Tetratricopeptide repeat protein 8	2	0.000252399	0.000548847	2.094e-05	NaN	NaN	NaN	58.6316	NaN	NaN	34.0193	26.3926	40.6779
A0A0C4DH01	RNA polymerase III subunit E	10	1.57404e-05	0	2.16818e-06	72.9678	108.115	126.785	49.9414	34.8708	51.0543	56.6972	39.2036	29.6649
A0A0D9SEI3	cyclin-dependent kinase (EC 2.7.11.22) (Galactosyltransferase-associated protein kinase p58/GTA)	21	7.49563e-07	0	3.70479e-07	366.669	470.413	455.05	449.033	438.751	366.819	355.927	308.389	262.036
A0A0D9SEJ5	Constitutive coactivator of peroxisome proliferator-activated receptor gamma (Protein FAM120B)	10	3.94893e-05	0	4.02601e-06	154.426	171.092	211.915	55.0472	69.0747	94.4905	54.1793	53.2107	59.6865
A0A0D9SF53	RNA helicase (EC 3.6.4.13)	30	1.01475e-06	0	4.40987e-07	4634.74	5667.04	5366.38	1152.22	1377.97	1351.74	1299.24	1395.25	1368.52
A0A0D9SF63	F-box-like/WD repeat-containing protein TBL1XR1 (Nuclear receptor corepressor/HDAC3 complex subunit TBLR1) (TBL1-related protein 1) (Transducin beta-like 1X-related protein 1)	4	0.000109415	0.000509295	9.21793e-06	162.98	117.678	79.0613	34.7114	61.7337	41.905	55.2524	66.5171	25.4857
A0A0D9SFF0	Forkhead box protein M1	4	0.000128369	0.000548847	1.07192e-05	NaN	NaN	NaN	17.0835	21.1859	NaN	33.7066	40.2868	41.7102
A0A0D9SFJ1	Coenzyme Q6 homolog, monooxygenase (Yeast), isoform CRA_a (Coenzyme Q6, monooxygenase)	6	7.94532e-05	0.000509295	6.93901e-06	56.3004	77.9566	39.3053	46.1976	95.8425	73.5979	50.3277	54.2473	59.7053
A0A0D9SFM0	E3 ubiquitin-protein ligase SHPRH (EC 2.3.2.27) (RING-type E3 ubiquitin transferase SHPRH) (SNF2, histone-linker, PHD and RING finger domain-containing helicase)	9	4.73114e-05	0	4.59628e-06	93.7064	96.6863	125.698	32.5538	56.6846	50.4948	34.2176	29.3961	29.3896
A0A0D9SFR6	Diacylglycerol kinase (DAG kinase) (EC 2.7.1.107)	1	0.00145401	0.00189964	0.000376189	NaN	NaN	NaN	NaN	NaN	NaN	NaN	30.0969	NaN
A0A0D9SG72	Syntaxin-binding protein 1 (N-Sec1) (Protein unc-18 homolog 1) (Protein unc-18 homolog A)	5	0.000364283	0.000711364	3.75812e-05	NaN	16.8536	81.2818	34.9921	40.8649	46.9244	32.7581	31.8999	31.0572
A0A0D9SG79	Ubiquitin-associated protein 1	1	1.80344e-05	0	2.36632e-06	60.7482	NaN	137.924	NaN	NaN	69.4614	34.8206	86.4294	104.834
A0A0D9SGC3	Aldehyde dehydrogenase family 3 member A2 (EC 1.2.1.3) (EC 1.2.1.94) (Fatty aldehyde dehydrogenase)	1	0.00764239	0.00797519	0.00510819	NaN	NaN	NaN	NaN	NaN	NaN	NaN	11.8016	11.6955
A0A0D9SGE8	PHD finger protein 6	10	6.78383e-07	0	3.49799e-07	152.925	171.468	172.469	125.08	69.8546	69.6492	94.8798	105.18	120.228
A0A0D9SGJ6	Synaptojanin-1 (EC 3.1.3.36) (Synaptic inositol 1,4,5-trisphosphate 5-phosphatase 1)	3	4.30449e-05	0	4.28606e-06	52.8609	NaN	NaN	82.6565	18.8926	NaN	63.2124	18.0556	13.6981
A0A0E3JG40	Cytochrome c oxidase subunit 2	1	0.000177116	0.000548847	1.46863e-05	36.7828	51.6837	94.4212	144.437	149.881	200.666	162.315	322.984	375.414
A0A0F7G8J1	Plasminogen (EC 3.4.21.7)	6	4.66957e-07	0	2.83118e-07	82.218	75.7399	71.6424	82.8958	70.9593	88.6441	371.676	326.114	407.745
A0A0F7KYT8	RNA-binding protein FXR1	20	3.70995e-05	0	3.85008e-06	556.349	530.384	513.137	286.068	238.411	204.42	205.369	215.546	228.724
A0A0F7NGI8	Leucine rich repeat (In FLII) interacting protein 1, isoform CRA_c (Leucine-rich repeat flightless-interacting protein 1)	19	2.96971e-05	0	3.29596e-06	105.448	82.6103	96.838	85.5999	87.9198	87.3165	106.77	107.692	113.639
A0A0F7WBW2	Leucocyte Antigen	3	6.15979e-05	0.000296736	5.63106e-06	24.2833	NaN	NaN	153.221	NaN	18.1795	161.021	52.3473	48.1901
A0A0G2JHL0	Bromodomain-containing protein 2	1	0.000793277	0.00114248	0.000160494	45.9718	NaN	NaN	NaN	NaN	36.6082	28.6092	73.4533	121.233
A0A0G2JIW1	Heat shock protein family A (Hsp70) member 1B	32	1.83879e-05	0	2.39624e-06	22557.1	29798.4	26165.2	23226.8	27976	28064.9	34310.4	34881.4	34915.8
A0A0G2JJD3	Phosphatidylserine lipase ABHD16A (EC 3.1.1.23) (Alpha/beta hydrolase domain-containing protein 16A) (Monoacylglycerol lipase ABHD16A)	16	0.000147908	0.000548847	1.23014e-05	106.755	179.054	NaN	313.166	310.074	336.252	352.697	438.617	420.381
A0A0G2JKR7	Retinoid X receptor beta	3	1.87162e-05	0	2.42389e-06	75.7014	NaN	42.0002	55.9697	29.0731	59.0721	26.3686	24.3836	27.026
A0A0G2JL52	Valine--tRNA ligase, mitochondrial (EC 6.1.1.9) (Valyl-tRNA synthetase)	9	2.03289e-05	0	2.55798e-06	NaN	NaN	82.2326	109.4	46.9698	49.9018	102.768	63.9935	62.722
A0A0G2JM70	Protein-L-isoaspartate (D-aspartate) O-methyltransferase domain containing 2	1	0.000817953	0.00114248	0.000168368	19.4192	NaN	NaN	NaN	NaN	NaN	4.46742	65.6716	59.753
A0A0G2JMZ6	Kinesin-like protein	2	3.83472e-05	0	3.94207e-06	62.2351	80.0788	52.1604	31.2908	33.6367	45.8118	25.0258	28.99	33.0852
A0A0G2JMZ8	Occludin	3	0.000336096	0.000711364	3.19954e-05	NaN	NaN	NaN	184.618	75.4462	61.7221	70.5656	55.6533	70.1049
A0A0G2JN29	NODAL modulator 1	5	0.00015106	0.000548847	1.25585e-05	NaN	NaN	NaN	22.0419	21.7664	11.6473	27.4344	14.4869	18.6198
A0A0G2JNW7	Solute carrier family 12 member 7	16	1.52971e-07	0	1.69169e-07	NaN	408.978	NaN	359.424	226.458	261.541	275.608	327.335	330.11
A0A0G2JNZ2	Protein scribble homolog (Protein LAP4)	38	8.12976e-06	0	1.43676e-06	110.117	131.592	132.911	241.576	245.424	239.418	241.012	249.51	260.417
A0A0G2JPT5	Cell cycle checkpoint protein RAD17	12	2.08239e-05	0	2.5986e-06	72.5198	62.2652	100.497	92.8419	73.523	83.6973	94.3112	95.2698	94.0857
A0A0G2JQW1	Trafficking protein particle complex subunit 12	1	0.00754287	0.00797519	0.00498213	NaN	30.9681	NaN	NaN	13.8858	NaN	57.7886	31.169	13.2434
A0A0G2JRS5	BTG anti-proliferation factor 3	1	0.000417578	0.000864006	5.00488e-05	154.508	NaN	NaN	93.6107	NaN	NaN	106.636	32.1763	49.2628
A0A0H4IV28	CK20	3	0.00069133	0.00114248	0.000128548	260.828	399.113	339.13	NaN	NaN	NaN	NaN	NaN	NaN
A0A0J9YW64	Dedicator of cytokinesis 11	2	1.48583e-05	0	2.0899e-06	57.0428	NaN	91.0381	36.4786	76.4974	78.5933	41.3883	68.6627	69.4178
A0A0J9YWB6	RNA polymerase II subunit A C-terminal domain phosphatase (EC 3.1.3.16)	3	0.000204508	0.000548847	1.69057e-05	NaN	NaN	NaN	18.4791	27.8296	35.2525	25.4619	63.5748	53.1716
A0A0J9YWD5	PHD and RING finger domain-containing protein 1	15	0.000141461	0.000548847	1.17767e-05	1027.09	1370.14	1214.23	94.496	176.826	166.991	99.756	104.053	130.423
A0A0J9YX66	CUGBP Elav-like family member 2	2	0.00023557	0.000548847	1.94573e-05	52.133	NaN	NaN	83.1958	26.2547	35.17	58.1236	21.0248	18.4666
A0A0J9YXF2	Paraoxonase (EC 3.1.1.2)	9	5.11962e-06	0	1.09219e-06	85.6488	63.3995	NaN	211.021	138.957	118.823	210.541	137.689	127.681
A0A0J9YXM6	WD repeat-containing protein 81	1	0.00492382	0.00521999	0.00211765	14.8601	NaN	NaN	NaN	24.8579	11.015	NaN	9.68718	NaN
A0A0J9YXT0	ADP-ribosylation factor-like protein 6	1	0.00638108	0.0072668	0.00357086	NaN	NaN	NaN	NaN	NaN	NaN	123.011	81.2017	69.4383
A0A0J9YYE0	TATA-box binding protein associated factor 15	3	0.00225875	0.00309645	0.000647574	100.122	127.789	96.4035	91.7534	36.4151	38.4674	48.9285	38.2592	45.9027
A0A0J9YYF7	Dishevelled associated activator of morphogenesis 2	7	2.82566e-05	0	3.18586e-06	NaN	NaN	242.949	59.6765	70.4599	64.9703	118.754	102.873	104.523
A0A0J9YYJ3	Transmembrane protein 184B	2	0.000602705	0.00100452	0.00010171	NaN	NaN	NaN	68.4509	68.8623	68.4249	67.7083	43.0237	37.2915
A0A0K0K1H7	Aconitate hydratase, mitochondrial (Aconitase) (EC 4.2.1.3)	16	0.000102541	0.000509295	8.68444e-06	161.267	156.85	143.746	126.333	119.604	97.3244	119.774	105.585	125.807
A0A0K0K1I0	Epididymis secretory protein Li 265 (Tropomyosin 1 isoform 1)	23	3.06535e-05	0	3.36857e-06	589.438	509.268	550.048	23431.9	17561.1	17428.9	28478	21771.5	21334.8
A0A0K0K1J6	Phosphatidylethanolamine-binding protein 1 (HCNPpp)	4	0.000305858	0.000548847	2.70625e-05	186.491	225.257	190.891	35.0593	75.7516	69.3702	45.4222	75.3558	71.0098
A0A0K0K1K4	Proteasome subunit alpha type	11	8.76076e-05	0.000509295	7.54751e-06	669.371	517.725	679.747	1858.9	1438.69	1643.37	1564.49	1458.83	1471.25
A0A0K0K1K7	6-phosphogluconolactonase (6PGL) (EC 3.1.1.31)	9	5.75731e-05	0.000296736	5.33932e-06	160.034	221.246	209.753	154.566	224.929	238.422	158.963	196.156	229.929
A0A0K0K1L8	Proteasome activator complex subunit 1 (11S regulator complex subunit alpha) (Activator of multicatalytic protease subunit 1) (Proteasome activator 28 subunit alpha)	6	0.000154518	0.000548847	1.28409e-05	124.904	243.033	216.014	130.746	145.482	143.233	95.7166	92.5895	83.8177
A0A0K0L4Y0	Patatin-like phospholipase domain-containing protein 2 (EC 3.1.1.3) (EC 3.1.1.4) (Adipose triglyceride lipase) (Calcium-independent phospholipase A2-zeta)	7	0.000190427	0.000548847	1.57672e-05	NaN	19.2439	NaN	111.4	58.9524	78.688	88.7203	71.9131	81.6015
A0A0K0Q2Z1	Antithrombin-III (Serpin C1)	2	0.000137049	0.000548847	1.14189e-05	NaN	NaN	NaN	53.2183	42.3491	35.8839	66.4746	73.4099	92.3836
A0A0M3HER1	LIM zinc finger domain containing 1	4	8.33225e-05	0.000509295	7.22672e-06	NaN	117.238	93.5031	162.953	159.512	150.039	85.1693	116.616	100.089
A0A0R4J2E8	Matrin-3	22	8.05399e-07	0	3.86142e-07	7015.23	7101.43	6362.81	1547.09	1383.36	1342.48	1203.19	1386.23	1408.52
A0A0R4J2F2	Claudin domain-containing protein 1 (Claudin-25)	1	7.22191e-05	0.000296736	6.40562e-06	NaN	NaN	NaN	58.2219	59.5251	53.2287	62.2149	32.8132	39.8452
A0A0R4J2F3	DNA-directed RNA polymerases I and III subunit RPAC2 (AC19) (DNA-directed RNA polymerase I subunit D) (RNA polymerase I 16 kDa subunit)	4	1.45052e-06	0	5.39896e-07	309.948	283.164	249.786	251.231	211.459	304.757	285.93	324.547	424.83
A0A0S2A4E4	Glycogen debranching enzyme (EC 2.4.1.25) (EC 3.2.1.33) (Glycogen debrancher)	50	2.09991e-05	0	2.61292e-06	1271.25	887.791	980.297	425.013	389.626	369.172	282.671	250.596	256.08
A0A0S2PZM4	Bifunctional arginine demethylase and lysyl-hydroxylase JMJD6 (Histone arginine demethylase JMJD6) (JmjC domain-containing protein 6) (Jumonji domain-containing protein 6) (Lysyl-hydroxylase JMJD6) (Peptide-lysine 5-dioxygenase JMJD6) (Phosphatidylserine receptor)	2	0.000703656	0.00114248	0.000132355	90.033	NaN	73.5626	44.8414	NaN	NaN	41.3351	40.7292	63.5474
A0A0S2Z2Z3	Iron-sulfur clusters transporter ABCB7, mitochondrial (ATP-binding cassette sub-family B member 7, mitochondrial) (ATP-binding cassette transporter 7)	16	9.88037e-05	0.000509295	8.39708e-06	174.218	245.789	234.255	776.948	748.371	713.687	555.124	596.538	596.427
A0A0S2Z2Z6	Annexin	12	0.000100451	0.000509295	8.52348e-06	129.159	140.45	140.966	53.2783	60.5278	58.9589	62.7346	50.2557	57.0071
A0A0S2Z319	Bcl-2 homologous antagonist/killer (Apoptosis regulator BAK)	1	0.0029335	0.00407486	0.000923844	17.6483	NaN	NaN	95.4486	NaN	NaN	81.978	NaN	NaN
A0A0S2Z366	Medium-chain specific acyl-CoA dehydrogenase, mitochondrial (EC 1.3.8.7)	22	0.000148365	0.000548847	1.23387e-05	3941.66	4800.76	4893.23	20658.7	22163.7	22653.4	15476.8	16611.5	15896.2
A0A0S2Z382	Mitochondrial dicarboxylate carrier (Solute carrier family 25 member 10)	2	3.79439e-05	0	3.91237e-06	45.5826	25.6377	37.9118	221.245	168.155	159.465	445.015	300.795	300.287
A0A0S2Z3B1	Apolipoprotein E isoform 4	2	0.000805298	0.00114248	0.000164324	NaN	NaN	NaN	51.8834	73.5977	93.1777	43.5374	87.6829	94.1209
A0A0S2Z3C5	Bcl-2-like protein 1 (Apoptosis regulator Bcl-X)	1	0.00101343	0.00128205	0.00023201	NaN	80.2779	NaN	52.104	42.8201	70.2344	48.3816	39.1388	70.3351
A0A0S2Z3F9	Cyclin-dependent kinase 7 (EC 2.7.11.22) (EC 2.7.11.23) (Cell division protein kinase 7) (TFIIH basal transcription factor complex kinase subunit)	3	0.000267315	0.000548847	2.23829e-05	NaN	44.658	NaN	42.8687	49.9307	69.0044	46.7658	52.0882	50.7548
A0A0S2Z3G9	Actinin alpha 4 isoform 1	50	4.68468e-06	0	1.03766e-06	754.008	818.079	740.64	1199.29	1213.2	1163.83	1445.96	1638.19	1630.43
A0A0S2Z3H2	Cleft lip and palate associated transmembrane protein 1 isoform 2 (Cleft lip and palate associated transmembrane protein 1, isoform CRA_b)	12	8.47087e-05	0.000509295	7.33024e-06	137.92	171.164	146.118	1100.66	998.669	994.625	862.344	1196.91	972.324
A0A0S2Z3H3	ADP/ATP translocase (ADP,ATP carrier protein)	22	9.96901e-06	0	1.62761e-06	7893.1	8089.3	8578.23	37951.5	37262.5	32529.2	49579.6	32720.3	27424.8
A0A0S2Z3I4	Regulator of chromosome condensation (Chromosome condensation protein 1)	10	2.19207e-05	0	2.6878e-06	153.387	162.648	138.751	90.3953	137.983	100.361	113.096	85.8799	142.926
A0A0S2Z3K4	BAG family molecular chaperone regulator 1 (Bcl-2-associated athanogene 1)	2	1.38448e-05	0	1.9983e-06	65.8433	114.046	175.678	47.2254	54.0107	29.5939	58.7087	42.3011	35.6658
A0A0S2Z3K8	E2F transcription factor 6 isoform 1 (E2F transcription factor 6, isoform CRA_c)	8	0.000221142	0.000548847	1.82566e-05	381.044	408.909	326.792	357.549	NaN	NaN	20.5681	31.4295	56.1502
A0A0S2Z3L0	Electron transfer flavoprotein subunit alpha, mitochondrial	16	1.14429e-05	0	1.77292e-06	750.9	713.025	644.221	2965.08	3520.27	3610.46	2352.81	2649.28	2828.57
A0A0S2Z3L2	Sarcoplasmic/endoplasmic reticulum calcium ATPase 2 (EC 7.2.2.10) (Calcium pump 2) (Calcium-transporting ATPase sarcoplasmic reticulum type, slow twitch skeletal muscle isoform) (Endoplasmic reticulum class 1/2 Ca(2+) ATPase)	47	5.42591e-06	0	1.12969e-06	1010.97	873.763	902.779	5967.1	5228.61	5269.05	5932.12	5798.94	5427.97
A0A0S2Z3N2	Scavenger receptor class B member 1 (SR-BI)	7	0.000265293	0.000548847	2.2178e-05	232.658	168.364	145.046	345.838	416.911	361.751	265.287	240.865	241.321
A0A0S2Z3P9	Short/branched chain specific acyl-CoA dehydrogenase, mitochondrial (EC 1.3.8.5) (2-methyl branched chain acyl-CoA dehydrogenase) (2-methylbutyryl-coenzyme A dehydrogenase)	18	1.5012e-06	0	5.5037e-07	208.11	226.564	193.166	915.024	1024.32	1059.72	828.605	867.382	774.886
A0A0S2Z3Q2	Eyes absent homolog (EC 3.1.3.48)	2	1.00604e-05	0	1.6368e-06	NaN	NaN	NaN	18.7391	14.8278	NaN	35.0416	23.8301	30.85
A0A0S2Z3Q6	Fibroblast growth factor receptor 1 (EC 2.7.10.1) (Basic fibroblast growth factor receptor 1) (Proto-oncogene c-Fgr)	2	0.000328234	0.000548847	3.0601e-05	NaN	NaN	NaN	96.0767	96.0063	110.574	51.3148	77.7793	72.2078
A0A0S2Z3R2	Fanconi anemia complementation group G	12	5.2495e-05	0.000296736	4.97177e-06	87.8145	NaN	NaN	105.655	132.139	158.855	135.557	117.42	152.815
A0A0S2Z3S5	Guanine nucleotide-binding protein G(s) subunit alpha (Adenylate cyclase-stimulating G alpha protein)	1	0.00203019	0.00264057	0.000565571	NaN	NaN	NaN	NaN	77.8625	76.3305	NaN	57.5874	69.9329
A0A0S2Z3W7	XTP/dITP diphosphatase (EC 3.6.1.66)	12	2.54608e-06	0	7.37214e-07	53.1348	36.3629	16.431	177.667	150.507	151.898	177.556	143.496	163.273
A0A0S2Z3X8	Rab GDP dissociation inhibitor	1	0.000280969	0.000548847	2.38593e-05	NaN	NaN	NaN	NaN	87.3621	71.5436	63.189	81.6202	100.005
A0A0S2Z3Y2	Interferon gamma receptor 1 (Interferon gamma receptor alpha-chain)	4	0.000145185	0.000548847	1.20796e-05	NaN	NaN	NaN	35.4569	54.5629	29.1548	48.2649	55.3276	63.2868
A0A0S2Z3Z9	Mitochondrial inner membrane protein Mpv17 (Protein Mpv17)	3	2.79108e-05	0	3.15929e-06	84.9659	NaN	NaN	32.3794	42.4547	48.033	34.9057	28.3015	29.674
A0A0S2Z410	3-hydroxyacyl-CoA dehydrogenase type-2 (EC 1.1.1.159) (EC 1.1.1.178) (EC 1.1.1.239) (EC 1.1.1.35) (EC 1.1.1.53) (EC 1.1.1.62) (17-beta-estradiol 17-dehydrogenase) (2-methyl-3-hydroxybutyryl-CoA dehydrogenase) (3-alpha-(17-beta)-hydroxysteroid dehydrogenase (NAD(+))) (3-hydroxy-2-methylbutyryl-CoA dehydrogenase) (3-hydroxyacyl-CoA dehydrogenase type II) (3alpha(or 20beta)-hydroxysteroid dehydrogen…	14	3.43354e-05	0	3.64506e-06	167.511	178.582	180.144	324.629	272.747	315.78	316.061	275.724	305.794
A0A0S2Z428	HCG2039812, isoform CRA_b (Keratin 6A isoform 1)	34	6.25158e-06	0	1.22764e-06	40487.7	37993.2	35481.9	5945.6	5334.37	4579.28	3651.29	2532.9	2597.48
A0A0S2Z433	NADH dehydrogenase [ubiquinone] iron-sulfur protein 4, mitochondrial (Complex I-18 kDa) (NADH-ubiquinone oxidoreductase 18 kDa subunit)	5	0.000208783	0.000548847	1.72514e-05	401.899	371.216	275.301	1219.08	782.34	697.628	1057.91	797.588	961.338
A0A0S2Z471	Creatine kinase B-type (EC 2.7.3.2) (Creatine kinase B chain)	13	9.73181e-05	0.000509295	8.28337e-06	1770.24	1496.93	1530.27	531.766	502.641	457.799	557.312	642.39	567.106
A0A0S2Z475	Phosphodiesterase (EC 3.1.4.-)	2	0.000564886	0.00100452	9.05798e-05	NaN	NaN	NaN	53.8249	85.4095	88.0813	36.0068	106.871	85.2027
A0A0S2Z480	Peroxisomal targeting signal 1 receptor (PTS1-BP) (Peroxin-5) (Peroxisomal C-terminal targeting signal import receptor) (Peroxisome receptor 1)	4	0.000511909	0.00100452	7.53879e-05	142.397	198.402	191.498	75.3178	55.4959	91.6721	57.1064	100.465	95.8525
A0A0S2Z487	Junction plakoglobin isoform 1	22	2.54684e-06	0	7.37334e-07	917.918	1057.18	1140.49	260.358	292.345	318.082	198.77	215.722	234.809
A0A0S2Z489	26S proteasome non-ATPase regulatory subunit 12 (26S proteasome regulatory subunit RPN5) (26S proteasome regulatory subunit p55)	19	1.19004e-07	0	1.56804e-07	589.73	553.635	525.915	373.74	275.883	332.373	456.121	405.539	380.027
A0A0S2Z491	Nucleophosmin (Nucleolar phosphoprotein B23) (Nucleolar protein NO38) (Numatrin)	10	2.62102e-05	0	3.02771e-06	531.434	693.6	675.908	740.425	516.399	574.212	501.029	496.894	513.248
A0A0S2Z497	Peroxisomal biogenesis factor 19 (Peroxin-19) (Peroxisomal farnesylated protein)	4	0.000254958	0.000548847	2.11772e-05	NaN	NaN	NaN	19.206	15.9004	18.6873	22.1508	15.3368	24.3373
A0A0S2Z499	RNA binding motif single stranded interacting protein 1 isoform 1	4	0.000239056	0.000548847	1.97554e-05	269.224	253.767	197.516	71.0634	79.2769	64.1085	52.4893	84.8271	93.4944
A0A0S2Z4A4	Myeloid leukemia factor 1 (Myeloid leukemia factor 1, isoform CRA_c)	3	0.00245775	0.0035179	0.000723842	60.1251	28.0199	42.0434	111.225	38.0937	72.8515	156.59	89.154	89.5764
A0A0S2Z4A5	DNA replication licensing factor MCM7 (EC 3.6.4.12)	37	4.28919e-06	0	9.86616e-07	1404.09	1352.26	1358.83	7331.35	5738.48	5973.29	6706.92	6113.99	6540.39
A0A0S2Z4B5	Serine/threonine-protein phosphatase (EC 3.1.3.16)	9	3.04982e-05	0	3.3568e-06	118.75	96.6235	101.792	119.318	174.907	160.397	213.265	102.33	144.218
A0A0S2Z4B7	Succinate dehydrogenase cytochrome b560 subunit, mitochondrial (Integral membrane protein CII-3) (Malate dehydrogenase [quinone] cytochrome b560 subunit) (QPs-1)	4	3.94121e-05	0	4.02034e-06	160.178	111.988	134.898	195.101	178.442	161.407	204.949	118.368	99.8309
A0A0S2Z4C3	Fumarate hydratase, mitochondrial (EC 4.2.1.2)	3	0.0014425	0.00189964	0.000372476	57.0504	NaN	227.348	11.2239	56.0163	NaN	30.2929	NaN	3.65334
A0A0S2Z4E6	Tafazzin family protein	5	9.5641e-05	0.000509295	8.15537e-06	37.5775	47.3224	NaN	153.353	128.076	158.956	133.269	145.304	158.464
A0A0S2Z4G4	Tropomyosin 3 isoform 1	4	0.000169444	0.000548847	1.40606e-05	152.858	181.7	NaN	685.892	1005.75	964.78	606.203	468.873	508.846
A0A0S2Z4G8	Tropomyosin 3 isoform 2 (Tropomyosin 3, isoform CRA_h)	10	0.000112219	0.000509295	9.43738e-06	1787.62	1641.62	1419.06	15417.6	14362	13669.3	16331.4	12777	14396.6
A0A0S2Z4J1	Peroxisomal multifunctional enzyme type 2 (17-beta-hydroxysteroid dehydrogenase 4) (D-bifunctional protein) (Multifunctional protein 2)	20	7.69717e-06	0	1.39003e-06	767.413	881.93	843.189	567.967	597.091	607.092	644.537	615.515	678.108
A0A0S2Z4J3	Succinate dehydrogenase [ubiquinone] cytochrome b small subunit	2	0.000360073	0.000711364	3.66934e-05	88.9105	77.128	73.617	90.2513	117.716	114.115	56.1905	77.2363	69.7667
A0A0S2Z4J6	Phosphomannomutase (EC 5.4.2.8)	2	0.000106252	0.000509295	8.97169e-06	29.1903	74.031	NaN	29.6138	39.5129	40.0471	38.9441	37.0425	41.3637
A0A0S2Z4K2	CCHC-type zinc finger nucleic acid binding protein (Cellular nucleic acid-binding protein) (Zinc finger protein 9)	4	1.5706e-05	0	2.16515e-06	476.9	436.533	348.265	170.6	201.068	98.2557	177.951	153.876	160.611
A0A0S2Z4L5	RAF proto-oncogene serine/threonine-protein kinase (EC 2.7.11.1) (Proto-oncogene c-RAF) (Raf-1)	19	8.08617e-07	0	3.8703e-07	231.087	269.99	235.954	529.604	530.828	601.274	775.143	770.528	859.71
A0A0S2Z4P5	Epsilon-sarcoglycan	1	0.000979993	0.00128205	0.000221015	NaN	NaN	NaN	93.1469	158.048	148.749	87.9766	221.01	232.04
A0A0S2Z4Q4	Hepatocyte growth factor-regulated tyrosine kinase substrate	2	0.000142163	0.000548847	1.18337e-05	53.868	97.3361	86.6551	98.606	119.436	116.771	103.147	183.881	168.673
A0A0S2Z4R1	Tyrosine--tRNA ligase (EC 6.1.1.1) (Tyrosyl-tRNA synthetase)	34	4.12954e-06	0	9.65567e-07	660.571	538.592	610.724	2404.25	2448.07	2311.14	2264.02	2136.33	1880.61
A0A0S2Z4R2	Proline-serine-threonine phosphatase-interacting protein 2	3	0.000273649	0.000548847	2.30466e-05	NaN	NaN	38.9919	60.2417	21.2878	18.435	81.7754	44.3764	67.2279
A0A0S2Z4T1	DNA replication licensing factor MCM3 (EC 3.6.4.12)	33	5.36141e-05	0.000296736	5.05276e-06	2346.68	2404.15	2486.79	1344.22	1371.01	1617.73	1347.92	1407.93	1343.92
A0A0S2Z4U5	Upstream stimulatory factor 1 (Major late transcription factor 1)	3	0.000152536	0.000548847	1.2679e-05	NaN	NaN	NaN	44.16	127.933	87.8334	66.5045	41.7085	71.4178
A0A0S2Z4V5	Polyglutamine-binding protein 1 (Polyglutamine tract-binding protein 1)	5	0.000159704	0.000548847	1.32648e-05	1271.18	873.876	982.562	344.392	200.013	297.35	476.162	199.538	220.21
A0A0S2Z4V6	Wolframin	17	1.13351e-05	0	1.76249e-06	NaN	NaN	NaN	64.1194	97.5196	93.6913	147.703	144.834	161.626
A0A0S2Z4W1	Serine/arginine repetitive matrix protein 1	10	1.82266e-05	0	2.38261e-06	270.728	266.822	336.522	73.0617	66.5843	68.6372	86.9142	93.8658	80.7901
A0A0S2Z4W8	Mannose-P-dolichol utilization defect 1 protein	6	8.73698e-05	0.000509295	7.52964e-06	338.96	302.787	320.192	3422.67	3021.32	3470.41	2986.46	3097.97	3150.08
A0A0S2Z4X9	glutamine--fructose-6-phosphate transaminase (isomerizing) (EC 2.6.1.16)	15	4.66995e-05	0	4.55187e-06	73.5244	NaN	95.351	157.168	75.2608	83.8086	117.062	87.9719	86.13
A0A0S2Z4Y4	Clathrin interactor 1 isoform 1	7	5.57065e-06	0	1.14718e-06	152.256	150.757	131.308	152.096	142.232	196.111	104.344	140.637	138.738
A0A0S2Z4Y5	Dolichol-phosphate mannosyltransferase subunit 1 (EC 2.4.1.83)	18	2.03117e-06	0	6.5088e-07	1843.46	1887.61	1971.25	9217.66	10798.9	9556.91	12506.5	10898.2	11943.4
A0A0S2Z4Z0	RNA-binding protein 14 (RNA-binding motif protein 14)	24	6.37309e-06	0	1.2417e-06	6378.88	6108.59	6111.05	4158.51	3987	3996.2	3130.39	3443.51	3117.11
A0A0S2Z4Z2	E3 ubiquitin protein ligase (EC 2.3.2.27)	9	1.94367e-05	0	2.48414e-06	114.048	139.994	144.121	92.4059	121.651	109.231	89.2638	91.3771	100.948
A0A0S2Z4Z7	A-kinase anchor protein 10, mitochondrial (Dual specificity A kinase-anchoring protein 2) (Protein kinase A-anchoring protein 10)	12	1.17358e-05	0	1.80111e-06	89.4036	45.2619	69.3564	120.279	95.0723	100.74	123.384	87.072	113.013
A0A0S2Z4Z8	Receptor-interacting serine/threonine-protein kinase 2 (EC 2.7.11.1) (Receptor-interacting protein 2) (Tyrosine-protein kinase RIPK2)	1	0.000101798	0.000509295	8.62721e-06	NaN	NaN	NaN	70.9842	48.1876	NaN	86.1836	NaN	104.667
A0A0S2Z4Z9	Non-POU domain-containing octamer-binding protein	17	1.11268e-05	0	1.74226e-06	2066.82	2582.5	3222.69	1376.9	1809.06	1595.56	855.521	1231.14	1307.7
A0A0S2Z504	Serine/arginine-rich splicing factor 10 (FUS-interacting serine-arginine-rich protein 1) (Splicing factor, arginine/serine-rich 13A) (TLS-associated protein with Ser-Arg repeats) (TLS-associated serine-arginine protein)	7	0.000110996	0.000509295	9.34152e-06	3406.85	2673.65	2736.68	591.354	363.545	329.813	493.501	322.289	342.578
A0A0S2Z508	Rho GTPase-activating protein 26 (Rho-type GTPase-activating protein 26)	1	0.00237602	0.0035179	0.000691959	NaN	14.3139	NaN	4.28125	NaN	NaN	12.3334	6.94409	10.9874
A0A0S2Z514	Proton-coupled zinc antiporter SLC30A9, mitochondrial (Solute carrier family 30 member 9) (Zinc transporter 9)	12	5.41828e-05	0.000296736	5.09392e-06	54.9822	74.933	56.4419	207.454	190.454	245.905	223.752	269.916	274.504
A0A0S2Z520	Probable helicase senataxin (SEN1 homolog)	1	0.000213832	0.000548847	1.76606e-05	NaN	NaN	NaN	NaN	NaN	36.5806	NaN	47.9454	52.3585
A0A0S2Z523	SURF1-like protein	5	0.000350834	0.000711364	3.48081e-05	68.0831	261.874	114.885	115.116	174.123	182.813	191.391	283.775	259.87
A0A0S2Z534	Metal cation symporter ZIP14 (Solute carrier family 39 member 14) (Zrt- and Irt-like protein 14)	3	0.000218056	0.000548847	1.80043e-05	20.0851	NaN	39.4081	93.3106	98.9032	68.8097	81.6509	52.2852	72.4999
A0A0S2Z535	Cyclin-dependent kinase 20 (EC 2.7.11.22) (Cell cycle-related kinase) (Cell division protein kinase 20)	1	0.000219566	0.000548847	1.81276e-05	NaN	NaN	NaN	19.8279	25.6849	26.8712	24.0481	29.8462	31.9099
A0A0S2Z563	Mitochondrial ribosomal protein S28 isoform 1	6	8.45349e-05	0.000509295	7.31724e-06	2524.1	1643.81	1793.09	1149.52	627.087	734.431	766.795	786.026	757.577
A0A0S2Z569	DAZ-associated protein 1 (Deleted in azoospermia-associated protein 1)	6	2.34328e-05	0	2.80912e-06	140.86	125.878	106.501	95.2665	64.9183	96.9034	84.4374	86.1768	96.2471
A0A0S2Z572	1-acylglycerol-3-phosphate O-acyltransferase ABHD5 (EC 2.3.1.51) (Abhydrolase domain-containing protein 5)	1	0.00291958	0.00407486	0.000917668	NaN	NaN	NaN	17.9032	NaN	51.2534	19.6945	29.3424	29.281
A0A0S2Z577	Vacuolar protein sorting-associated protein 33B	4	9.10675e-05	0.000509295	7.80825e-06	23.7251	NaN	NaN	7.59114	20.1137	NaN	10.8015	20.1205	20.2756
A0A0S2Z580	Persulfide dioxygenase ETHE1, mitochondrial (EC 1.13.11.18) (Hepatoma subtracted clone one protein) (Sulfur dioxygenase ETHE1)	3	5.77515e-05	0.000296736	5.35224e-06	NaN	41.7655	72.437	115.431	161.462	152.905	117.209	154.597	113.446
A0A0S2Z583	NADP-retinol dehydrogenase (EC 1.1.1.300)	9	0.000106639	0.000509295	9.00176e-06	223.984	284.146	272.929	681.982	852.943	787.304	934.458	1508.37	1536.18
A0A0S2Z590	U6 snRNA-associated Sm-like protein LSm1	2	0.000338445	0.000711364	3.24268e-05	118.687	62.0907	56.0496	NaN	44.8065	40.6244	8.56342	17.2365	27.5785
A0A0S2Z591	HCLS1 associated protein X-1 isoform 1	13	8.48734e-06	0	1.47481e-06	429.502	254.81	325.676	988.894	1011.51	971.035	1658.31	1138.9	1496.34
A0A0S2Z597	dolichol kinase (EC 2.7.1.108)	4	1.82129e-06	0	6.12814e-07	30.7004	103.847	94.6927	269.841	244.879	240.552	234.467	306.517	286.194
A0A0S2Z5A2	Atlastin-1	12	8.35988e-05	0.000509295	7.24733e-06	NaN	NaN	NaN	142.755	132.459	141.048	115.836	137.075	112.572
A0A0S2Z5A5	Septin 9 isoform 1	11	8.0249e-05	0.000509295	6.99803e-06	87.5155	78.6098	104.901	115.878	163.207	175.68	106.346	132.031	176.991
A0A0S2Z5A6	Antigen peptide transporter 1 (EC 7.4.2.14) (ATP-binding cassette sub-family B member 2) (Peptide transporter TAP1)	13	2.80723e-05	0	3.1717e-06	71.0003	209.316	121.668	81.4079	71.1604	131.44	100.497	86.2772	98.8557
A0A0S2Z5B2	Chromobox homolog 4 (Pc class homolog, Drosophila), isoform CRA_a (Chromobox-like protein 4 isoform 2)	6	0.000229678	0.000548847	1.89617e-05	93.8605	102.068	110.659	53.3374	69.2448	46.3051	56.9547	46.654	52.481
A0A0S2Z5B8	Dynactin subunit 4	10	1.48621e-05	0	2.09024e-06	195.61	129.19	139.2	85.1825	84.9339	78.3604	82.3619	77.4686	92.3829
A0A0S2Z5C3	p21-activated protein kinase-interacting protein 1 (PAK1-interacting protein 1)	11	3.95358e-06	0	9.42041e-07	382.288	363.144	364.683	191.267	175.162	140.536	204.088	208.435	195.489
A0A0S2Z5C6	Fucose-1-phosphate guanylyltransferase	3	0.000168037	0.000548847	1.39457e-05	NaN	NaN	NaN	45.8503	102.045	122.904	NaN	45.6678	42.614
A0A0S2Z5C7	Family with sequence similarity 64 member A isoform 2 (Family with sequence similarity 64, member A, isoform CRA_c)	4	1.9526e-06	0	6.36861e-07	82.0476	88.3652	65.7131	27.9573	82.62	102.311	29.5627	41.4293	32.7729
A0A0S2Z5C9	Putative tRNA (cytidine(32)/guanosine(34)-2'-O)-methyltransferase (EC 2.1.1.205) (2'-O-ribose RNA methyltransferase TRM7 homolog) (Protein ftsJ homolog 1)	9	7.62985e-06	0	1.38269e-06	239.675	341.104	319.814	394.658	524.569	497.48	506.385	564.907	592.553
A0A0S2Z5D1	F-box only protein 8	3	0.000908207	0.00128205	0.000197527	NaN	NaN	NaN	89.3682	85.1203	84.9846	46.3339	54.7296	91.4365
A0A0S2Z5D9	RNA binding motif protein 23 isoform 2 (RNA binding motif protein 23, isoform CRA_d)	2	0.000385549	0.000711364	4.23093e-05	121.59	222.811	244.491	40.8421	NaN	38.8484	26.4075	67.6514	52.0295
A0A0S2Z5E0	WD repeat-containing protein 41	14	5.79245e-07	0	3.19561e-07	99.3739	58.7972	71.7542	122.899	119.217	95.1163	176.283	143.878	109.455
A0A0S2Z5E9	CWF19-like protein 1	5	7.24876e-08	0	1.42404e-07	179.299	157.677	136.833	NaN	34.074	51.8861	78.2803	62.2026	77.0081
A0A0S2Z5F3	Transducin beta-like protein 2	20	4.90547e-05	0	4.72267e-06	535.95	465.242	399.161	379.647	426.471	334.55	625.511	590.681	642.377
A0A0S2Z5F5	Hexosyltransferase (EC 2.4.1.-)	1	4.67717e-05	0	4.55712e-06	NaN	NaN	NaN	47.3601	159.688	180.655	61.8377	150.591	144.363
A0A0S2Z5H6	Mitochondrial fission regulator	6	8.61167e-06	0	1.48793e-06	51.88	69.9357	NaN	92.9132	154.895	133.537	74.1214	124.696	123.317
A0A0S2Z5H7	COP9 signalosome complex subunit 4	8	2.05964e-06	0	6.55899e-07	63.6488	113.623	88.9481	46.365	49.4126	55.3888	46.5006	47.7614	44.3898
A0A0S2Z5I7	Ribosome maturation protein SBDS	9	7.54473e-06	0	1.37338e-06	282.1	107.953	79.7153	148.833	111.894	129.323	146.319	106.628	78.9594
A0A0S2Z5J4	Adaptor-related protein complex 3 beta 1 subunit isoform 1	13	0.000236195	0.000548847	1.95105e-05	129.359	123.928	121.066	69.3167	100.415	118.587	87.4982	88.1819	89.0481
A0A0S2Z5J9	Mitochondrial tRNA methylthiotransferase CDK5RAP1 (EC 2.8.4.3) (CDK5 activator-binding protein C42) (CDK5 regulatory subunit-associated protein 1) (mt-tRNA-2-methylthio-N6-dimethylallyladenosine synthase) (mt-tRNA-N6-(dimethylallyl)adenosine(37) methylthiotransferase)	14	7.46591e-06	0	1.36473e-06	148.997	122.752	131.503	139.632	173.291	175.503	193.314	182.555	180.934
A0A0S2Z5K3	5'-(N(7)-methylguanosine 5'-triphospho)-[mRNA] hydrolase (EC 3.6.1.62)	20	1.45922e-05	0	2.06603e-06	96.3663	37.3779	70.1063	317.429	233.592	233.853	408.614	308.45	317.716
A0A0S2Z5K6	Nucleotide exchange factor SIL1	4	6.91028e-06	0	1.30292e-06	76.4014	77.628	56.5288	136.306	88.9739	102.921	133.689	105.271	95.9816
A0A0S2Z5K8	Spermatid perinuclear RNA-binding protein	11	4.17391e-05	0	4.19075e-06	376.583	588.78	482.948	196.297	295.869	270.106	186.231	213.055	223.079
A0A0S2Z5L0	DNA replication complex GINS protein PSF3	1	0.00731754	0.00783444	0.00469874	NaN	NaN	NaN	108.25	NaN	35.3481	100.184	83.4229	169.885
A0A0S2Z5L1	ATP-binding cassette sub-family F member 3	19	5.77166e-05	0.000296736	5.34972e-06	116.859	137.831	135.492	274.208	324.755	326.992	259.939	198.933	269.808
A0A0S2Z5L8	Ribosome assembly protein METTL17, mitochondrial (Methyltransferase-like protein 17)	6	0.000183186	0.000548847	1.51799e-05	75.1027	56.5052	52.1474	76.6599	39.2744	44.905	55.7569	55.6246	64.0366
A0A0S2Z5M1	Translocation protein SEC63 homolog (DnaJ homolog subfamily C member 23)	26	2.03904e-05	0	2.56304e-06	203.476	157.18	182.266	294.523	307.09	278.183	312.688	307.561	353.521
A0A0S2Z5M8	Zinc phosphodiesterase ELAC protein 2 (EC 3.1.26.11) (ElaC homolog protein 2) (Ribonuclease Z 2) (tRNA 3 endonuclease 2) (tRNase Z 2)	20	6.40665e-05	0.000296736	5.81037e-06	118.863	271.624	193.794	143.705	186.008	174.657	169.216	169.154	168.607
A0A0S2Z5P5	Mini-chromosome maintenance complex-binding protein	11	3.99062e-05	0	4.0566e-06	28.6994	33.6279	23.0825	32.3623	37.6026	39.0662	32.8387	28.7233	29.782
A0A0S2Z5Q3	Inactive C-alpha-formylglycine-generating enzyme 2 (Sulfatase-modifying factor 2)	5	4.12679e-05	0	4.15631e-06	35.0871	NaN	NaN	60.0168	80.8577	85.2537	89.2099	92.9374	105.524
A0A0S2Z5T0	Centromere protein H isoform 1	3	0.000835483	0.00114248	0.00017399	104.108	NaN	NaN	42.8106	27.6671	60.5166	57.1095	44.2172	56.7445
A0A0S2Z5T8	Ataxia cerebellar Cayman type isoform 1 (Ataxia, cerebellar, Cayman type (Caytaxin))	1	0.000347117	0.000711364	3.40753e-05	NaN	NaN	NaN	NaN	25.5239	22.4175	25.4395	23.2489	7.51752
A0A0S2Z5U1	NADH dehydrogenase 1 alpha subcomplex assembly factor 2 isoform 1	10	1.16376e-05	0	1.79168e-06	795.415	818.75	749.591	840.148	957.995	889.736	670.645	703.738	716.541
A0A0S2Z5U6	Pyrroline-5-carboxylate reductase (EC 1.5.1.2)	14	9.68113e-06	0	1.5985e-06	152.441	298.886	366.001	819.237	643.026	687.974	666.373	586.862	693.999
A0A0S2Z5U7	Diablo IAP-binding mitochondrial protein (Diablo homolog, mitochondrial) (Direct IAP-binding protein with low pI)	7	1.40841e-07	0	1.64678e-07	241.456	358.799	353.19	281.567	359.781	322.108	165.844	277.353	258.158
A0A0S2Z5V6	Fanconi anemia core complex-associated protein 24 (Fanconi anemia-associated protein of 24 kDa)	4	0.000227404	0.000548847	1.87725e-05	403.169	364.218	609.547	NaN	66.8963	85.3428	30.9618	46.5573	58.1658
A0A0S2Z5V7	Histocompatibility 13 isoform 1	9	5.48399e-05	0.000296736	5.14147e-06	300.716	410.916	395.722	1317.66	1622.63	1608.6	1226.84	1081	1206.03
A0A0S2Z5X1	Mitochondrial import inner membrane translocase subunit TIM14 (DnaJ homolog subfamily C member 19)	4	0.00086513	0.00114248	0.000183546	830.05	674.748	742.78	455.486	1356.56	906.321	459.385	396.477	311.808
A0A0S2Z5X3	Zinc finger CCCH-type with G patch domain-containing protein	3	0.00117337	0.00128205	0.000284734	110.651	108.573	69.2944	NaN	32.6612	30.4288	33.6558	23.5509	17.5867
A0A0S2Z5X6	Lethal(3)malignant brain tumor-like protein 2	12	0.000426536	0.000864006	5.23169e-05	349.71	377.362	355.117	NaN	94.0313	94.9639	52.2767	28.6654	45.8573
A0A0S2Z5X7	vitamin-K-epoxide reductase (warfarin-sensitive) (EC 1.17.4.4)	4	0.000141203	0.000548847	1.17558e-05	199.953	293.982	369.246	1005.42	1463.12	1340.03	833.783	915.833	875.903
A0A0S2Z5Y6	uridine/cytidine kinase (EC 2.7.1.48)	1	0.00106346	0.00128205	0.000248499	NaN	NaN	NaN	NaN	18.5711	NaN	28.5971	42.4542	46.3229
A0A0S2Z5Z0	Thiosulfate sulfurtransferase/rhodanese-like domain-containing protein 2	1	0.000903662	0.00114248	0.000196047	NaN	NaN	NaN	NaN	NaN	NaN	NaN	37.9906	36.8409
A0A0S2Z5Z5	Chromosome 3 open reading frame 38 isoform 1	7	1.21269e-05	0	1.83842e-06	NaN	NaN	NaN	73.5536	52.8145	65.5213	64.3181	83.0688	84.0573
A0A0S2Z652	Conserved oligomeric Golgi complex subunit 7 (Component of oligomeric Golgi complex 7)	16	1.36213e-05	0	1.97784e-06	58.3698	29.6404	NaN	99.2214	97.2865	117.892	92.4283	105.015	101.989
A0A0S2Z693	Methylcrotonoyl-CoA carboxylase subunit alpha, mitochondrial (EC 6.4.1.4) (3-methylcrotonyl-CoA carboxylase 1) (3-methylcrotonyl-CoA carboxylase biotin-containing subunit) (3-methylcrotonyl-CoA:carbon dioxide ligase subunit alpha)	9	7.93038e-08	0	1.44128e-07	43.2142	NaN	NaN	163.195	130.051	151.847	144.648	147.552	170.181
A0A0S2Z6K1	Heterogeneous nuclear ribonucleoprotein L-like isoform 1	14	9.73916e-05	0.000509295	8.28899e-06	249.023	357.771	344.789	174.692	152.835	163.31	161.525	140.24	123.992
A0A0S2Z6M2	Chromosome 15 open reading frame 40 isoform 1	2	1.37816e-06	0	5.24619e-07	126.927	171.022	105.315	44.7473	77.3967	87.2685	30.7708	NaN	NaN
A0A0S2Z6M9	Family with sequence similarity 126 member A isoform 3	8	3.17051e-05	0	3.44801e-06	250.36	165.404	145.104	183.19	189.533	186.166	200.901	155.458	150.544
A0A0S2Z6V5	Calcium uptake protein 2, mitochondrial (EF-hand domain-containing family member A1)	9	9.1764e-06	0	1.5468e-06	150.341	35.7759	53.7452	46.8936	43.0282	42.7706	61.4117	40.9727	41.3309
A0A0U1RQC9	Cellular tumor antigen p53	11	2.51671e-05	0	2.94619e-06	531.755	429.823	397.611	317.071	266.088	249.298	392.581	283.92	239.179
A0A0U1RQD1	Fructose-2,6-bisphosphatase TIGAR (EC 3.1.3.46) (TP53-induced glycolysis and apoptosis regulator) (TP53-induced glycolysis regulatory phosphatase)	2	0.000125502	0.000548847	1.04896e-05	45.7343	NaN	66.4637	23.9237	NaN	41.2032	36.2778	19.7038	22.0124
A0A0U1RQI9	Ubiquitin carboxyl-terminal hydrolase 24 (EC 3.4.19.12) (Deubiquitinating enzyme 24) (Ubiquitin thioesterase 24) (Ubiquitin-specific-processing protease 24)	25	1.80594e-05	0	2.36845e-06	67.5787	51.7967	66.4984	118.836	100.697	104.48	89.6522	92.6186	96.2556
A0A0U1RQJ2	Dystonin	3	0.000213322	0.000548847	1.76192e-05	NaN	NaN	NaN	NaN	38.0875	29.4158	31.4311	36.4251	18.0861
A0A0U1RQL9	Endogenous retrovirus group K3 member 1	1	0.000340775	0.000711364	3.28611e-05	225.142	348.32	341.672	32.6594	53.0677	64.1007	20.7811	NaN	NaN
A0A0U1RQT7	non-specific serine/threonine protein kinase (EC 2.7.11.1)	1	0.000291634	0.000548847	2.51434e-05	38.3973	NaN	NaN	60.1158	NaN	122.629	65.2928	90.8181	93.1454
A0A0U1RR06	WD repeat domain phosphoinositide-interacting protein 4 (WD repeat-containing protein 45)	7	1.86808e-05	0	2.42091e-06	47.861	NaN	NaN	142.592	91.0088	98.2645	97.2382	84.1225	81.2375
A0A0U1RR27	DENN domain containing 4A	5	8.85032e-05	0.000509295	7.61485e-06	20.4309	NaN	NaN	117.925	27.2123	48.6438	48.2011	38.2928	46.1815
A0A0U1RR32	Histone H2A	1	0.000220522	0.000548847	1.82058e-05	9504.42	20013.9	17703.1	4971.73	7449.47	6447.73	5293.96	6448.21	5541.63
A0A0U1RR71	Pleckstrin homology and RhoGEF domain containing G3	21	4.06612e-07	0	2.62513e-07	232.755	175.677	167.424	262.373	291.827	304.568	375.9	372.262	382.708
A0A0U1RRA9	Breast cancer type 1 susceptibility protein (EC 2.3.2.27)	5	0.000374396	0.000711364	3.97816e-05	158.978	NaN	NaN	75.949	48.0296	27.7406	31.6268	52.4794	55.951
A0A0U1RRB6	Exocyst complex component	8	0.000108923	0.000509295	9.17952e-06	68.7831	119.33	116.286	82.6919	160.581	128.301	98.3181	88.3015	107.273
A0A0U1RRF1	Arf-GAP with GTPase, ANK repeat and PH domain-containing protein 1 (Centaurin-gamma-2)	1	0.00607488	0.0066835	0.00322822	28.3132	NaN	36.4694	10.4368	NaN	NaN	11.1762	14.6584	14.6773
A0A0U1RRL5	E74 like ETS transcription factor 1	2	0.00209832	0.00264057	0.00058942	NaN	NaN	NaN	NaN	21.7791	NaN	13.433	25.819	22.3004
A0A0U1RRM1	GATA zinc finger domain containing 2B	13	8.89351e-06	0	1.51745e-06	262.452	202.41	197.341	96.5586	89.0386	116.313	151.091	157.24	163.735
A0A0U1RRM4	Polypyrimidine tract-binding protein 1 (Heterogeneous nuclear ribonucleoprotein I)	22	0.000113097	0.000509295	9.50627e-06	17391	13530.4	14860.4	7224.78	4834.26	4839.43	5607.89	4272.3	4635.57
A0A0U1RRM8	FERM domain containing kindlin 2	4	0.000206171	0.000548847	1.70401e-05	24.2455	NaN	NaN	34.1413	40.0672	34.2223	32.0779	46.8365	51.9531
A0A0U2N547	Mast/stem cell growth factor receptor (EC 2.7.10.1)	2	0.000464052	0.00100452	6.21796e-05	NaN	45.5648	NaN	29.1921	58.7245	NaN	67.2222	44.005	53.114
A0A0U3FJG0	C-X-C chemokine receptor type 4	1	8.8022e-05	0.000509295	7.57865e-06	NaN	NaN	NaN	26.739	16.566	27.9786	NaN	19.2136	18.0347
A0A0U4B4U6	RNA helicase (EC 3.6.4.13)	2	0.000455691	0.000864006	5.99375e-05	74.502	NaN	NaN	108.182	NaN	NaN	124.631	6.12611	6.00066
A0A0U4CQG9	non-specific serine/threonine protein kinase (EC 2.7.11.1)	1	0.00192123	0.00264057	0.000528361	93.3409	57.7688	71.4487	78.0849	NaN	NaN	21.9329	25.0814	24.6635
A0A0U5J8I0	Tumor necrosis factor (Ligand) superfamily, member 9, isoform CRA_a (Tumor necrosis factor ligand 5A)	2	0.000889417	0.00114248	0.000191416	NaN	NaN	NaN	159.811	187.412	NaN	151.583	135.535	201.602
A0A0X8ASA9	BCL-2-like protein 12 isoform 11 (BCL2 like 12)	2	0.000646313	0.00100452	0.000114793	NaN	NaN	NaN	NaN	NaN	91.718	14.0709	65.922	58.3233
A0A0X9V9B3	MS-F1 light chain variable region	1	2.85689e-05	0	3.2098e-06	NaN	120.656	160.376	NaN	182.973	253.988	NaN	80.6066	55.0959
A0A109NGN6	Proteasome subunit alpha type	10	9.44338e-05	0.000509295	8.06347e-06	342.169	342.014	302.858	503.776	337.865	360.537	486.782	283.682	300.548
A0A126GVK2	Olfactory receptor	1	0.000777509	0.00114248	0.000155489	NaN	NaN	NaN	1384.51	NaN	944.575	NaN	617.076	432.847
A0A140C6V4	MHC class II antigen	1	0.00519093	0.00535954	0.0023468	NaN	NaN	NaN	20.2083	33.6233	21.8989	25.5734	NaN	13.9578
A0A140CZL4	S-methyl-5'-thioadenosine phosphorylase (EC 2.4.2.28) (5'-methylthioadenosine phosphorylase) (MTA phosphorylase) (MTAP) (MTAPase)	6	0.000216945	0.000548847	1.79138e-05	137.296	59.7873	64.7918	38.8348	39.687	45.3002	68.4366	47.237	54.8715
A0A140T8W5	Mitogen-activated protein kinase kinase kinase 15	1	0.000681221	0.00114248	0.000125438	NaN	NaN	NaN	15.7524	NaN	NaN	9.76175	34.7272	54.2386
A0A140T8X5	STK19 (Serine/threonine kinase 19)	4	0.00014739	0.000548847	1.22592e-05	NaN	NaN	NaN	31.8962	55.1891	53.3995	41.5636	49.8904	66.9915
A0A140TA86	MICOS complex subunit MIC13	5	0.000180155	0.000548847	1.49335e-05	29.3823	NaN	NaN	99.2592	62.1646	98.6644	136.291	145.459	111.245
A0A140VJC8	Amyloid-beta A4 protein	19	2.41271e-05	0	2.86424e-06	70.3297	54.6107	70.032	137.843	113.421	137.648	145.07	187.529	198.337
A0A140VJC9	palmitoyl-protein hydrolase (EC 3.1.2.22) (Palmitoyl-protein hydrolase)	5	9.0654e-05	0.000509295	7.777e-06	NaN	23.6456	NaN	38.8459	49.5024	41.5768	26.1413	43.8644	35.9623
A0A140VJD0	Leucine-rich repeat and WD repeat-containing protein 1 (Origin recognition complex-associated protein)	6	0.000259162	0.000548847	2.15757e-05	33.9679	86.269	91.1504	45.1159	55.9225	57.7575	64.9574	56.2976	69.2226
A0A140VJE3	Methionine aminopeptidase 2 (MAP 2) (MetAP 2) (EC 3.4.11.18) (Initiation factor 2-associated 67 kDa glycoprotein) (Peptidase M) (p67) (p67eIF2)	4	0.000214632	0.000548847	1.77256e-05	138.259	66.7759	84.039	103.341	47.6181	29.6772	60.375	47.5061	46.2442
A0A140VJE4	Alpha-N-acetylglucosaminidase (EC 3.2.1.50)	10	8.63238e-05	0.000509295	7.45115e-06	21.3741	49.7973	83.2029	67.3556	81.8951	77.0481	63.405	73.0186	79.521
A0A140VJE8	AP complex subunit beta	34	3.22891e-05	0	3.49194e-06	901.384	864.794	888.137	1138.47	1220.49	1096.66	877.94	777.532	701.829
A0A140VJE9	Amyloid beta precursor like protein 2 (Amyloid beta (A4) precursor-like protein 2) (Amyloid protein homolog) (Amyloid-like protein 2) (CDEI box-binding protein) (Sperm membrane protein YWK-II)	8	6.1736e-05	0.000296736	5.64108e-06	47.9725	NaN	NaN	107.496	65.1034	37.2524	103.692	76.5281	72.9396
A0A140VJF3	Mitotic checkpoint protein BUB3	10	9.89096e-05	0.000509295	8.40519e-06	467.901	478.782	368.367	171.105	194.143	197.943	207.5	204.504	184.324
A0A140VJF4	Biliverdin reductase A (BVR A) (EC 1.3.1.24)	5	2.26023e-05	0	2.74271e-06	95.2553	170.387	150.703	98.3695	152.819	122.942	67.4791	119.159	109.464
A0A140VJF6	BR serine/threonine kinase 2, isoform CRA_a (Testicular tissue protein Li 30)	5	0.000195621	0.000548847	1.61875e-05	35.8972	NaN	NaN	23.7111	5.2265	49.6493	19.7568	10.1073	3.94069
A0A140VJG2	Centrosomal protein of 70 kDa	11	1.21317e-05	0	1.83887e-06	666.606	798.612	837.448	NaN	NaN	NaN	288.805	226.041	NaN
A0A140VJG7	Conserved oligomeric Golgi complex subunit 6 (COG complex subunit 6) (Component of oligomeric Golgi complex 6)	11	1.57671e-05	0	2.17053e-06	111.507	59.3271	74.7961	123.045	135.767	142.538	118.872	101.81	105.861
A0A140VJG8	Catechol O-methyltransferase (EC 2.1.1.6)	13	2.32674e-05	0	2.79594e-06	197.87	171.116	157.128	679.288	381.824	406.669	615.981	420.075	440.035
A0A140VJH7	Triokinase/FMN cyclase (EC 2.7.1.28) (EC 2.7.1.29) (EC 4.6.1.15) (Bifunctional ATP-dependent dihydroxyacetone kinase/FAD-AMP lyase (cyclizing))	4	1.4783e-05	0	2.08316e-06	37.8164	50.3773	49.3268	34.2932	76.6056	69.1819	28.4581	77.2195	71.2527
A0A140VJI4	Dolichol-phosphate mannosyltransferase subunit 3	2	5.70905e-05	0.000296736	5.30438e-06	53.5406	55.72	48.1011	145.924	158.356	192.717	122.003	80.452	115.073
A0A140VJJ0	Ephrin type-A receptor 3 (EC 2.7.10.1) (EPH-like kinase 4) (Tyrosine-protein kinase TYRO4)	6	0.000175416	0.000548847	1.45478e-05	NaN	NaN	45.4719	90.199	64.2274	78.3839	71.7441	53.7042	81.4061
A0A140VJJ8	Testicular tissue protein Li 72	12	9.66082e-06	0	1.59643e-06	502.081	431.501	422.33	1838.32	2050.63	2468.17	1371.68	1974.74	2036.91
A0A140VJK1	Glutaredoxin-3 (PKC-interacting cousin of thioredoxin) (PKC-theta-interacting protein) (Thioredoxin-like protein 2)	9	8.78921e-07	0	4.06068e-07	358.883	304.064	285.647	277.884	286.72	257.923	276.042	249.377	261.507
A0A140VJK2	Glycerol-3-phosphate dehydrogenase (EC 1.1.5.3)	30	9.50582e-06	0	1.58064e-06	408.884	283.871	302.911	582.419	543.571	577.794	523.378	556.005	475.813
A0A140VJK6	GMP synthase [glutamine-hydrolyzing] (EC 6.3.5.2) (GMP synthetase) (Glutamine amidotransferase)	23	2.28209e-06	0	6.94046e-07	240.491	257.195	232.331	348.566	353.226	378.164	376.173	346.905	391.531
A0A140VJK7	5'-deoxynucleotidase HDDC2 (EC 3.1.3.89) (HD domain-containing protein 2)	7	6.98575e-05	0.000296736	6.23263e-06	107.149	113.217	122.392	166.816	150.73	143.279	119.21	119.271	83.0994
A0A140VJL0	3-hydroxyisobutyryl-CoA hydrolase (HIB-CoA hydrolase) (HIBYL-CoA-H) (EC 3.1.2.4) (3-hydroxyisobutyryl-coenzyme A hydrolase)	3	0.000292358	0.000548847	2.52351e-05	93.252	NaN	NaN	27.8911	29.9267	26.2878	29.2439	38.077	50.6066
A0A140VJL3	Hypoxanthine phosphoribosyltransferase (EC 2.4.2.8)	11	2.69616e-05	0	3.08603e-06	752.036	698.605	847.032	683.943	776.485	727.83	682.399	705.634	724.596
A0A140VJM4	Potassium channel tetramerisation domain containing 12 (Testicular tissue protein Li 100)	5	2.69706e-07	0	2.13145e-07	102.926	121.562	86.3588	60.8755	69.0865	64.3781	67.6235	76.9513	60.0791
A0A140VJM9	L-lactate dehydrogenase (EC 1.1.1.27)	1	0.000426277	0.000864006	5.22508e-05	437.255	216.649	273.988	48.9732	168.906	108.771	49.503	50.6029	121.961
A0A140VJN3	Leucine-rich repeat-containing protein 40	23	5.79761e-06	0	1.17432e-06	199.928	163.23	161.183	377.81	473.43	445.066	313.608	343.611	382.341
A0A140VJN8	Perilipin	8	0.000153495	0.000548847	1.27574e-05	98.9931	127.857	134.994	78.154	80.5213	77.3222	51.6088	42.9157	48.819
A0A140VJP2	Methionine adenosyltransferase 2 subunit beta (Methionine adenosyltransferase II beta)	5	6.71108e-06	0	1.2804e-06	219.095	280.981	247.163	68.0317	151.51	151.319	114.499	136.979	175.878
A0A140VJP5	S-adenosylmethionine synthase (EC 2.5.1.6)	18	5.46482e-07	0	3.09176e-07	1422.03	1551.77	1445.51	509.832	543.154	484.336	584.8	615.732	630.452
A0A140VJQ3	U8 snoRNA-decapping enzyme (EC 3.6.1.62) (EC 3.6.1.64) (IDP phosphatase) (Inosine diphosphate phosphatase) (Nucleoside diphosphate-linked moiety X motif 16) (m7GpppN-mRNA hydrolase)	1	0.0051261	0.00535954	0.00228948	NaN	NaN	NaN	NaN	NaN	NaN	13.5008	23.2581	34.5144
A0A140VJQ4	Ornithine aminotransferase (EC 2.6.1.13)	23	1.7936e-05	0	2.35797e-06	1308.21	1192.2	1228.02	6431.36	6817.19	7344.3	6011.73	6609.22	7020.88
A0A140VJQ6	Oxysterol-binding protein	10	7.27675e-05	0.000296736	6.44587e-06	92.4876	758.298	237.638	95.6266	124.039	155.002	104.358	128.38	141.138
A0A140VJR2	Xaa-Pro dipeptidase (EC 3.4.13.9) (Imidodipeptidase) (Peptidase D) (Proline dipeptidase)	1	0.000349325	0.000711364	3.45088e-05	65.1497	313.46	185.381	NaN	70.3832	61.4118	35.6665	42.6557	43.6366
A0A140VJR3	Phosphoglycerate kinase (EC 2.7.2.3)	2	0.000397882	0.000864006	4.52129e-05	328.94	665.214	557.798	97.802	NaN	16.6716	114.169	13.7535	NaN
A0A140VJS3	26S proteasome regulatory subunit 8 (26S proteasome AAA-ATPase subunit RPT6) (Proteasome 26S subunit ATPase 5) (Proteasome subunit p45) (p45/SUG)	26	2.65776e-06	0	7.54887e-07	1864.61	1598.99	1703.19	2335.95	2491.3	2464.26	3120.39	3135.55	3283.14
A0A140VJS6	Proteasome subunit beta	7	0.000171969	0.000548847	1.42667e-05	474.559	447.766	432.699	663.825	857.897	748.954	769.267	789.062	625.761
A0A140VJT0	Serine/threonine-protein phosphatase 2A 55 kDa regulatory subunit B	11	1.11079e-05	0	1.74041e-06	200.496	156.833	155.442	184.359	170.468	155.205	195.858	163.933	181.983
A0A140VJT2	Proteasome inhibitor PI31 subunit	2	0.000239786	0.000548847	1.98182e-05	239.063	145.068	212.476	209.653	174.059	172.694	127.89	145.768	212.642
A0A140VJT8	Ribonuclease inhibitor (Ribonuclease/angiogenin inhibitor 1)	15	3.40634e-06	0	8.66372e-07	193.417	181.777	235.026	254.163	253.91	217.499	267.68	262.198	228.153
A0A140VJV6	Kunitz-type protease inhibitor 2 (Hepatocyte growth factor activator inhibitor type 2)	2	0.000650396	0.00100452	0.00011603	NaN	NaN	NaN	110.14	34.8988	40.3759	NaN	59.9313	59.5516
A0A140VJV8	Spermatogenesis-associated protein 16	1	0.00376368	0.00436747	0.0013315	NaN	NaN	288.87	2504.46	2239.89	4748.45	2891.96	2676.49	2271.39
A0A140VJW2	Stathmin	3	0.000291787	0.000548847	2.51626e-05	866.202	950.976	756.237	222.316	186.893	227.43	149.92	179.211	170.097
A0A140VJW5	Aspartate--tRNA ligase, cytoplasmic (EC 6.1.1.12) (Aspartyl-tRNA synthetase)	30	4.58142e-07	0	2.80153e-07	734.864	800.064	720.443	975.853	1039.07	1027.62	1038.42	1071.4	1033
A0A140VJX1	Acetyl-CoA acetyltransferase, mitochondrial (EC 2.3.1.9) (Acetoacetyl-CoA thiolase)	16	2.42332e-05	0	2.87264e-06	562.169	532.537	598.076	3213.43	2856.31	2750.4	2119.24	2453.02	2611.23
A0A140VJX3	Sulfurtransferase	4	0.000163493	0.000548847	1.35745e-05	100.435	113.867	128.856	99.1842	51.5352	NaN	52.7535	51.3629	45.9893
A0A140VJX5	Transmembrane protein 209	19	7.90242e-05	0.000509295	6.90722e-06	301.001	303.874	209.189	1012.76	695.646	600.618	955.609	738.039	580.981
A0A140VJY2	Heat shock protein 75 kDa, mitochondrial (TNFR-associated protein 1) (Tumor necrosis factor type 1 receptor-associated protein)	27	1.3496e-05	0	1.96633e-06	9073.99	8424.69	8661.76	8078.5	8964.44	8466.72	5759.1	5832.82	5336.55
A0A140VJY6	Testicular tissue protein Li 213	7	4.16886e-05	0	4.18706e-06	96.5352	NaN	112.247	84.6226	70.7745	100.823	81.5201	89.4966	105.876
A0A140VJY7	Thioredoxin domain-containing protein 17 (Thioredoxin-like protein 5)	3	0.000263216	0.000548847	2.19709e-05	341.017	384.16	406.024	101.122	136.744	136.862	99.1166	95.7711	127.255
A0A140VJZ1	Ubiquitin carboxyl-terminal hydrolase (EC 3.4.19.12)	5	0.000230194	0.000548847	1.90047e-05	114.478	114.082	119.724	128.951	104.408	100.762	92.9216	123.294	140.988
A0A140VK00	Zinc-alpha-2-glycoprotein	9	3.4374e-05	0	3.64794e-06	510.855	572.939	670.299	223.402	284.036	236.626	113.916	147.104	140.77
A0A140VK05	A-kinase anchor protein 1, mitochondrial (Dual specificity A-kinase-anchoring protein 1) (Protein kinase A-anchoring protein 1)	23	5.57467e-09	0	1.39041e-07	804.89	795.273	590.418	690.204	588.383	601.543	564.941	605.276	590.53
A0A140VK09	Calcium and integrin-binding protein 1 (Calmyrin)	2	0.00042849	0.000864006	5.28168e-05	NaN	NaN	NaN	16.2895	22.3639	23.4413	28.7885	23.972	26.7875
A0A140VK11	Mitochondrial disaggregase (Suppressor of potassium transport defect 3)	25	1.30369e-05	0	1.92389e-06	198.307	156.45	141.268	309.166	257.769	238.24	608.286	467.492	505.862
A0A140VK12	Coatomer subunit gamma	30	6.18602e-07	0	3.31774e-07	383.437	257.835	255.988	493.466	443.512	407.058	510.452	455.629	434.512
A0A140VK13	Carnitine O-palmitoyltransferase 2, mitochondrial (EC 2.3.1.21) (Carnitine palmitoyltransferase II)	12	1.1688e-05	0	1.79652e-06	123.922	117.587	156.473	164.136	139.937	160.386	130.54	110.958	130.113
A0A140VK17	EH domain binding protein 1, isoform CRA_a (Testis tissue sperm-binding protein Li 50e)	1	0.0016864	0.00235701	0.000451066	NaN	NaN	NaN	NaN	NaN	NaN	NaN	17.4124	13.5236
A0A140VK27	Leukotriene A(4) hydrolase (LTA-4 hydrolase) (EC 3.3.2.6)	10	1.02442e-05	0	1.65521e-06	78.2532	82.1744	96.5442	79.8024	93.3702	57.9145	53.9666	60.6327	98.9271
A0A140VK29	Methylcrotonoyl-CoA carboxylase beta chain, mitochondrial (EC 6.4.1.4) (3-methylcrotonyl-CoA carboxylase 2) (3-methylcrotonyl-CoA carboxylase non-biotin-containing subunit) (3-methylcrotonyl-CoA:carbon dioxide ligase subunit beta)	17	2.46899e-06	0	7.24819e-07	88.6549	121.037	135.212	156.094	213.492	187.893	152.98	177.523	186.691
A0A140VK39	Protein phosphatase methylesterase 1 (PME-1) (EC 3.1.1.-)	5	2.98401e-05	0	3.30684e-06	114.596	129.3	97.1029	85.7718	93.9377	94.4115	77.2298	49.5388	80.2537
A0A140VK42	26S proteasome regulatory subunit 6A (26S proteasome AAA-ATPase subunit RPT5) (Proteasome 26S subunit ATPase 3) (Tat-binding protein 1)	26	1.56346e-05	0	2.15885e-06	3838.39	3815.75	4370.15	2957.57	4327.09	4296.48	3501.98	4765.77	5134.72
A0A140VK43	Proteasome subunit alpha type	6	0.000294284	0.000548847	2.54822e-05	172.264	243.209	176.562	211.185	229.538	240.288	208.544	245.104	295.629
A0A140VK44	Proteasome subunit alpha type	7	4.20153e-05	0	4.21093e-06	144.566	162.9	182.913	76.2761	75.1905	122.005	84.4324	82.6469	114.312
A0A140VK45	Proteasome subunit beta	9	2.56079e-05	0	2.98073e-06	290.605	285.988	167.331	290.25	98.4592	83.1766	252.174	130.371	95.891
A0A140VK46	Proteasome subunit beta	7	0.000175153	0.000548847	1.45263e-05	429.462	227.531	194.813	122.894	82.8005	98.0574	125.757	99.4354	117.044
A0A140VK48	Solute carrier family 23 (Nucleobase transporters), member 2, isoform CRA_b (Testicular secretory protein Li 48)	2	0.00174396	0.00250156	0.000469748	NaN	NaN	NaN	85.5204	NaN	NaN	100.374	119.678	161.765
A0A140VK49	Staphylococcal nuclease domain-containing protein (EC 3.1.31.1)	36	0.000112605	0.000509295	9.46761e-06	1334.88	1177.65	1177.22	595.217	526.945	551.555	829.31	653.239	662.334
A0A140VK53	Testicular secretory protein Li 53	51	1.42018e-06	0	5.33538e-07	3320.96	3546.52	3291.54	317.775	352.791	366.81	256.065	275.141	277.995
A0A140VK56	Transaldolase (EC 2.2.1.2)	6	4.70515e-05	0	4.57742e-06	314.75	237.664	356.116	74.0578	135.707	117.661	55.1722	87.1302	108.129
A0A140VK59	Store-operated calcium entry-associated regulatory factor (Transmembrane protein 66)	4	0.00193993	0.00264057	0.000534672	NaN	NaN	NaN	NaN	28.6255	NaN	30.8035	36.6552	42.1827
A0A140VK64	Ubiquitin-associated domain-containing protein 1 (Kip1 ubiquitination-promoting complex protein 2)	2	0.00366599	0.00436747	0.00127866	NaN	37.9319	NaN	34.1866	49.6241	NaN	35.1332	32.79	24.4084
A0A140VK65	Vacuolar proton pump subunit B (V-ATPase subunit B) (Vacuolar proton pump subunit B)	11	5.26904e-05	0.000296736	4.98591e-06	94.2347	132.498	92.2386	107.574	101.521	110.667	117.843	105.143	104.899
A0A140VK66	Cytoplasmic dynein 2 intermediate chain 1 (Dynein 2 intermediate chain 1) (WD repeat-containing protein 60)	3	0.000218824	0.000548847	1.8067e-05	110.577	NaN	NaN	21.4083	57.8535	NaN	46.9423	56.4767	79.7747
A0A140VK69	Aspartate aminotransferase (EC 2.6.1.1)	1	0.000267536	0.000548847	2.24055e-05	120.665	NaN	NaN	10.5248	NaN	NaN	8.29108	NaN	NaN
A0A140VK70	26S proteasome regulatory subunit 7 (26S proteasome AAA-ATPase subunit RPT1) (Proteasome 26S subunit ATPase 2)	27	1.33788e-05	0	1.95554e-06	2761.14	2856.09	2878.48	3341.31	3597.37	3496.69	4382.35	4102.31	4797.36
A0A140VK72	Heat shock 70 kDa protein 13 (Stress-70 protein chaperone microsome-associated 60 kDa protein)	8	3.20232e-05	0	3.47195e-06	99.0207	215.911	208.126	271.625	429.316	331.366	448.521	432.063	340.436
A0A140VK73	Inositol-3-phosphate synthase 1 (EC 5.5.1.4) (Myo-inositol 1-phosphate synthase)	11	4.36486e-05	0	4.33005e-06	284.572	329.505	271.694	304.704	339.373	323.809	406.71	393.733	379.466
A0A140VK74	Kinesin-like protein KIF16B	3	0.000153334	0.000548847	1.27442e-05	78.0378	NaN	NaN	45.4554	NaN	34.4465	41.5869	43.7656	50.1587
A0A140VK83	Protein phosphatase 1 regulatory subunit 7 (Protein phosphatase 1 regulatory subunit 22)	3	0.00164547	0.00235701	0.000437842	36.5704	NaN	51.5891	NaN	81.3172	72.3184	25.4522	28.409	21.6053
A0A140VK84	protein-ribulosamine 3-kinase (EC 2.7.1.172)	2	0.000217861	0.000548847	1.79884e-05	37.4962	78.4443	77.2105	56.4912	50.1339	46.4401	37.1182	32.6894	28.5752
A0A140VK92	Secretory carrier-associated membrane protein (Secretory carrier membrane protein)	2	0.000153194	0.000548847	1.27328e-05	21.032	58.1433	26.4696	39.3037	103.129	74.4441	42.8694	100.405	168.802
A0A140VK93	Adenylate kinase 2, mitochondrial (AK 2) (EC 2.7.4.3) (ATP-AMP transphosphorylase 2) (ATP:AMP phosphotransferase) (Adenylate monophosphate kinase)	13	7.78042e-05	0.000509295	6.81693e-06	477.441	323.045	287.278	298.732	218.679	243.086	281.976	231.245	246.304
A0A140VK94	Ran-specific GTPase-activating protein (Ran-binding protein 1)	4	0.000194381	0.000548847	1.60872e-05	723.389	571.729	532.011	396.676	343.305	314.997	409.42	397.116	438.8
A0A140VK97	cyclin-dependent kinase (EC 2.7.11.22)	1	0.000420536	0.000864006	5.07935e-05	NaN	NaN	NaN	NaN	64.3089	43.789	43.3399	64.0289	58.7985
A0A140VK98	peptide chain release factor N(5)-glutamine methyltransferase (EC 2.1.1.297)	4	0.000145992	0.000548847	1.21452e-05	NaN	NaN	NaN	17.321	NaN	NaN	11.3799	32.6921	20.6136
A0A140VKA0	Caldesmon 1, isoform CRA_i (Testis secretory sperm-binding protein Li 227n)	5	5.56381e-05	0.000296736	5.19924e-06	76.4833	54.7321	69.4109	38.1979	32.9622	32.7384	41.1143	50.4331	49.6777
A0A140VKA6	Testis secretory sperm-binding protein Li 233m	8	2.92767e-05	0	3.26392e-06	1580.17	1421.32	1651.47	664.136	932.255	969.713	665.413	818.853	896.11
A0A140VKA7	L-lactate dehydrogenase (EC 1.1.1.27)	1	0.000850319	0.00114248	0.000178765	NaN	NaN	NaN	48.8364	29.0167	46.1502	51.0961	26.2182	17.1625
A0A140VKA9	Dihydropteridine reductase (EC 1.5.1.34) (HDHPR) (Quinoid dihydropteridine reductase)	2	0.000548493	0.00100452	8.58252e-05	34.3877	335.209	NaN	NaN	NaN	NaN	10.8154	NaN	NaN
A0A140VKB0	Testis secretory sperm-binding protein Li 237E	4	2.21268e-07	0	1.94947e-07	26.5258	30.6709	NaN	84.5117	52.3824	56.9708	41.5775	44.4741	43.7942
A0A140VKB3	2-oxoisovalerate dehydrogenase subunit beta, mitochondrial (EC 1.2.4.4) (Branched-chain alpha-keto acid dehydrogenase E1 component beta chain)	12	0.000176333	0.000548847	1.46225e-05	113.627	110.484	102.077	750.479	654.058	741.528	940.185	947.823	1076.17
A0A140VKC0	UDP-N-acetylhexosamine pyrophosphorylase (EC 2.7.7.23) (EC 2.7.7.83) (Protein-pyrophosphorylation enzyme) (UDP-N-acetylgalactosamine pyrophosphorylase) (UDP-N-acetylglucosamine pyrophosphorylase)	3	0.00052328	0.00100452	7.86042e-05	547.773	169.444	323.25	63.6725	71.6108	41.341	40.1346	51.75	48.2781
A0A140VKC1	Diacylglycerol kinase (DAG kinase) (EC 2.7.1.107)	1	0.00142595	0.00189964	0.00036713	NaN	NaN	NaN	11.3405	NaN	NaN	8.31409	35.3354	21.7629
A0A140VKC9	Thioredoxin reductase 1, cytoplasmic (EC 1.11.1.2) (EC 1.8.1.9) (Peroxidase TXNRD1) (Thioredoxin reductase TR1)	5	0.000112846	0.000509295	9.48656e-06	98.4205	72.2286	85.3418	48.3021	56.606	44.3308	33.5689	26.3289	33.5642
A0A140VKD1	Testis tissue sperm-binding protein Li 48e (Transmembrane emp24 protein transport domain containing 3, isoform CRA_a)	5	9.82592e-05	0.000509295	8.35537e-06	16.8012	30.6926	31.9278	76.5072	106.018	91.3592	88.5487	91.5621	107.256
A0A140VKE0	Dolichyl-phosphate-mannose--protein mannosyltransferase (EC 2.4.1.109)	8	3.78898e-05	0	3.90838e-06	NaN	NaN	NaN	86.6959	72.8911	61.9333	86.5346	37.7662	34.9584
A0A140VKE7	Heat shock 70 kDa protein 4L (Heat shock 70-related protein APG-1) (Osmotic stress protein 94)	21	9.66092e-07	0	4.28744e-07	326.214	298.687	317.503	181.865	193.356	166.522	228.289	218.528	231.869
A0A140VKE9	Cytoplasmic dynein 1 intermediate chain 2 (Cytoplasmic dynein intermediate chain 2) (Dynein intermediate chain 2, cytosolic)	14	7.38609e-07	0	3.6735e-07	185.577	219.817	205.508	190.558	133.492	142.781	189.359	163.575	149.313
A0A140VKF1	Kinesin-like protein	6	0.000296087	0.000548847	2.57177e-05	65.0589	122.655	68.3328	78.9863	72.2737	72.6365	77.8009	72.6629	67.0876
A0A140VKF2	26S proteasome non-ATPase regulatory subunit 14 (26S Proteasome regulatory subunit RPN11)	8	0.000109407	0.000509295	9.21735e-06	1097.58	849.437	633.796	661.178	566.8	644.172	933.444	799.346	810.85
A0A140VKG0	glycerol kinase (EC 2.7.1.30)	1	0.000996245	0.00128205	0.000226357	NaN	NaN	NaN	20.9997	NaN	NaN	42.2134	NaN	NaN
A0A140VKG2	Testis tissue sperm-binding protein Li 79P	19	2.31893e-05	0	2.7897e-06	51.5454	81.0013	37.8888	73.2925	85.8613	77.3402	83.6597	66.1719	66.0384
A0A140VKG4	Testis tissue sperm-binding protein Li 81P	8	6.46986e-06	0	1.25284e-06	73.8441	53.5385	130.808	81.611	110.065	122.354	80.1518	79.0516	62.0825
A0A140VKH4	Calpain-5	8	1.5598e-05	0	2.15563e-06	NaN	NaN	NaN	87.046	76.5932	126.392	63.3847	69.4963	71.3876
A0A142CHG9	Guanine nucleotide-binding protein G(o) subunit alpha	2	3.59823e-07	0	2.46039e-07	NaN	NaN	NaN	129.02	NaN	NaN	12.3447	17.0976	30.3349
A0A146IHP0	SUN domain-containing protein 1	11	0.000259461	0.000548847	2.16044e-05	NaN	NaN	NaN	46.2772	32.3961	32.0788	57.1366	44.1941	45.4374
A0A158RFU3	Parathymosin	1	0.00021196	0.000548847	1.75087e-05	413.472	263.237	514.441	81.7701	89.3407	147.656	64.3663	121.59	NaN
A0A158RFU6	Ras-related protein Rab-7a	15	3.9922e-05	0	4.05775e-06	2133.49	2210.92	2399.37	4779.71	5524.24	5109.82	3412.14	3623.34	3925.92
A0A158SIU0	Methylcytosine dioxygenase TET (EC 1.14.11.80)	45	6.50765e-05	0.000296736	5.88384e-06	1148.04	1526.49	1473.51	89.9916	NaN	119.603	52.8695	110.762	NaN
A0A172WBW8	Complement decay-accelerating factor	1	0.000416485	0.000864006	4.97749e-05	NaN	NaN	NaN	38.1298	NaN	NaN	69.0086	51.7846	53.612
A0A1A7UP97	N-acetylgalactosamine-6-sulfatase (EC 3.1.6.4) (Chondroitinsulfatase) (Galactose-6-sulfate sulfatase) (N-acetylgalactosamine-6-sulfate sulfatase)	2	0.000817741	0.00114248	0.0001683	NaN	NaN	NaN	25.174	NaN	NaN	35.6957	34.68	27.4572
A0A1B0GTC3	Alpha-ketoglutarate-dependent dioxygenase FTO (EC 1.14.11.53) (Fat mass and obesity-associated protein) (U6 small nuclear RNA (2'-O-methyladenosine-N(6)-)-demethylase FTO) (U6 small nuclear RNA N(6)-methyladenosine-demethylase FTO) (mRNA (2'-O-methyladenosine-N(6)-)-demethylase FTO) (mRNA N(6)-methyladenosine demethylase FTO) (tRNA N1-methyl adenine demethylase FTO)	2	0.00124365	0.00143655	0.000307819	51.0662	NaN	NaN	13.8707	16.1518	NaN	16.9014	NaN	19.1914
A0A1B0GTG2	Alpha-aminoadipic semialdehyde dehydrogenase (EC 1.2.1.3) (EC 1.2.1.31) (EC 1.2.1.8) (Aldehyde dehydrogenase family 7 member A1) (Antiquitin-1) (Betaine aldehyde dehydrogenase) (Delta1-piperideine-6-carboxylate dehydrogenase)	13	2.65647e-05	0	3.05526e-06	117.097	168.823	104.261	111.447	145.085	138.958	128.29	138.708	133.856
A0A1B0GTL5	Rab11 family-interacting protein 5 (Rab11-interacting protein Rip11)	4	1.79305e-05	0	2.3575e-06	106.551	184.796	NaN	48.976	NaN	65.2667	42.8789	41.0676	38.2704
A0A1B0GTM3	Acid ceramidase (EC 3.5.1.23) (Acylsphingosine deacylase) (N-acylethanolamine hydrolase ASAH1) (N-acylsphingosine amidohydrolase)	10	2.39495e-05	0	2.85018e-06	75.1934	80.17	81.2266	233.483	190.445	180.437	187.971	184.845	162.028
A0A1B0GTQ2	RAB34, member RAS oncogene family	3	7.65747e-06	0	1.3857e-06	94.1749	123.041	124.746	100.864	60.1721	40.7006	49.1223	65.5503	67.9712
A0A1B0GTW1	Tight junction protein 2 (Tight junction protein ZO-2) (Zona occludens protein 2) (Zonula occludens protein 2)	23	1.73024e-05	0	2.30388e-06	246.865	207.75	218.49	113.49	88.5451	97.5459	151.2	122.871	118.698
A0A1B0GTX1	Dynamin-binding protein (Scaffold protein Tuba)	1	0.0031069	0.00407486	0.00100238	66.0861	NaN	NaN	42.4513	50.2433	NaN	NaN	54.5171	96.6914
A0A1B0GU86	Aminoacylase-1 (EC 3.5.1.14) (N-acyl-L-amino-acid amidohydrolase)	1	0.000139268	0.000548847	1.15987e-05	NaN	NaN	NaN	NaN	59.8542	44.925	NaN	38.7029	NaN
A0A1B0GUA3	KIF-binding protein (KIF1-binding protein)	4	0.000637209	0.00100452	0.000112041	56.4165	71.6484	NaN	48.2022	32.5022	38.0806	83.066	33.1019	44.4696
A0A1B0GUI1	Ral GTPase activating protein catalytic subunit alpha 1	8	0.00011338	0.000509295	9.52844e-06	133.999	114.95	NaN	13.0256	26.3127	34.9635	31.6097	23.5466	21.291
A0A1B0GUS7	Unc-13 homolog B	3	0.00231314	0.0035179	0.000667957	17.2496	NaN	NaN	22.9848	NaN	NaN	14.2093	6.55167	9.5585
A0A1B0GUX9	Propionyl-CoA carboxylase subunit alpha	3	0.00284867	0.00381679	0.000886493	NaN	NaN	NaN	57.0383	23.9805	15.9823	29.0667	14.6524	17.5175
A0A1B0GUZ7	Protein EFR3 homolog A (Protein EFR3-like)	19	1.05155e-05	0	1.6822e-06	44.0231	163.23	NaN	177.867	214.085	198.819	200.56	163.627	143.231
A0A1B0GV70	AP-4 complex accessory subunit Tepsin (ENTH domain-containing protein 2)	3	0.000144994	0.000548847	1.2064e-05	14.4524	NaN	NaN	29.3658	NaN	NaN	43.2905	21.8106	28.7151
A0A1B0GV71	Battenin	4	1.11226e-05	0	1.74185e-06	47.4208	NaN	17.2453	265.276	208.046	330.53	274.664	388.3	250.921
A0A1B0GV77	F-box only protein 31	10	5.26557e-05	0.000296736	4.98341e-06	366.006	542.65	534.599	117.128	210.994	153.688	89.2902	81.8307	103.025
A0A1B0GVB8	Transcription factor 4	2	0.000608239	0.00100452	0.000103356	NaN	NaN	NaN	NaN	46.5721	53.8273	NaN	25.1328	37.9581
A0A1B0GVD3	Lin-28 homolog B	8	5.40141e-07	0	3.07143e-07	577.856	418.756	450.076	167.902	186.16	191.638	173.517	131.983	133.298
A0A1B0GVD5	Cathepsin D (EC 3.4.23.5)	13	2.18642e-06	0	6.77859e-07	633.857	512.285	520.358	701.826	474.166	562.303	523.565	394.65	329.62
A0A1B0GVI3	Keratin, type I cytoskeletal 10 (Cytokeratin-10) (Keratin-10)	34	5.17482e-06	0	1.099e-06	46943.5	43603.6	42853.6	10210.2	9607.71	8912.77	6090.39	5330.26	5459.36
A0A1B0GVI7	Aryl hydrocarbon receptor	1	0.0038301	0.00450789	0.00136838	NaN	NaN	NaN	NaN	NaN	NaN	32.9027	36.6338	44.3234
A0A1B0GVL4	Family with sequence similarity 193 member A	2	0.00367555	0.00436747	0.00128377	NaN	NaN	NaN	58.8559	23.0754	NaN	20.0872	10.916	11.8534
A0A1B0GVN9	Uroporphyrinogen decarboxylase (EC 4.1.1.37)	1	0.00304492	0.00407486	0.000973969	NaN	NaN	63.822	NaN	NaN	NaN	NaN	22.9109	26.7101
A0A1B0GVW0	Renin receptor (ATPase H(+)-transporting lysosomal accessory protein 2) (ATPase H(+)-transporting lysosomal-interacting protein 2) (Renin/prorenin receptor)	12	0.000119178	0.000548847	9.98613e-06	97.1204	79.3579	125.116	389.204	265.941	191.371	351.459	237.605	271.358
A0A1B0GW05	Dpy-19 like C-mannosyltransferase 1	18	1.73602e-05	0	2.30884e-06	983.385	960.95	867.147	381.694	448.24	462.995	320.657	276.797	284.401
A0A1B0GW23	Aminoacylase-1 (EC 3.5.1.14) (Alpha/beta hydrolase domain-containing protein 14A) (N-acyl-L-amino-acid amidohydrolase) (Protein ABHD14A)	2	0.000749567	0.00114248	0.000146674	NaN	NaN	NaN	113.027	NaN	87.3371	90.3961	84.9084	115.393
A0A1B0GW95	Protein IWS1 homolog (IWS1-like protein)	2	9.21882e-05	0.000509295	7.89305e-06	79.4424	34.1984	269.687	32.9875	41.8642	51.3061	49.5896	63.2687	76.6363
A0A1B0GWG0	Protein 4.1 (Band 4.1) (Erythrocyte membrane protein band 4.1)	1	0.000399886	0.000864006	4.56943e-05	94.8198	93.8467	49.3011	NaN	NaN	NaN	NaN	NaN	NaN
A0A1B0GWI2	Bis(monoacylglycero)phosphate synthase CLN5 (EC 3.1.2.22) (Ceroid-lipofuscinosis neuronal protein 5) (Palmitoyl protein thioesterase CLN5) (S-depalmitoylase CLN5)	5	7.78451e-07	0	3.78641e-07	126.084	104.646	140.401	128.749	184.079	208.232	93.3349	118.882	141.473
A0A1B0GX98	Basonuclin zinc finger protein 2	1	0.00428743	0.00493347	0.00164662	31.187	33.9125	48.8977	NaN	NaN	NaN	NaN	NaN	NaN
A0A1B2JLU2	Protein XRP2	8	3.69161e-07	0	2.49361e-07	151.372	536.767	168.364	419.388	742.371	768.821	232.282	297.318	266.789
A0A1C7CYX9	Dihydropyrimidinase-related protein 2	6	0.00219593	0.0027894	0.000624457	44.6753	69.9049	68.3118	28.8786	63.1712	55.5478	29.5183	40.481	42.2813
A0A1C7CYY4	Myosin light chain 4	3	0.00242248	0.0035179	0.000709987	NaN	NaN	NaN	NaN	1252.64	950.663	4492.33	1025.59	1754.67
A0A1D8GZ55	Histone-lysine N-methyltransferase, H3 lysine-36 specific (EC 2.1.1.357) (H3-K36-HMTase) (Nuclear pore complex protein Nup98-Nup96) (Nuclear receptor-binding SET domain-containing protein 1)	3	0.00685652	0.00754326	0.00413119	653.48	100.32	88.3701	NaN	46.5159	26.1008	8.12375	8.0257	6.27031
A0A1L1UHR1	Non-selective voltage-gated ion channel VDAC1 (Voltage-dependent anion-selective channel protein 1)	16	2.09139e-06	0	6.61455e-07	1967.53	1365.51	1432.84	4112.3	3308.51	3032.2	4026.55	2651.75	2838.4
A0A1L2BME7	MHC class I antigen	2	3.61888e-05	0	3.78273e-06	NaN	NaN	106.616	311.322	200.252	275.406	545.162	416.495	423.394
A0A1L5BXV2	Receptor expression-enhancing protein	1	9.83859e-06	0	1.61445e-06	34.6194	NaN	NaN	32.3953	NaN	NaN	23.8941	13.3064	NaN
A0A1L7NY41	Polypeptide N-acetylgalactosaminyltransferase (EC 2.4.1.-) (Protein-UDP acetylgalactosaminyltransferase)	7	7.19464e-06	0	1.33473e-06	55.3686	NaN	NaN	100.744	116.856	148.333	126.962	100.979	89.8817
A0A1P7ZIM8	LMO7b	34	2.69309e-06	0	7.60413e-07	133.222	180.799	134.953	288.643	239.444	292.441	327.608	330.329	329.923
A0A1P7ZIN0	Afadin (Afadin adherens junction formation factor)	21	7.0298e-07	0	3.57039e-07	53.3933	114.213	72.2209	34.6171	87.5997	72.3927	41.8452	43.7217	37.3581
A0A1S5RA93	Bifunctional polynucleotide phosphatase/kinase (EC 2.7.1.78) (EC 3.1.3.32) (DNA 5'-kinase/3'-phosphatase) (Polynucleotide kinase-3'-phosphatase)	5	0.000149484	0.000548847	1.24299e-05	90.4012	48.2328	60.8478	92.3471	NaN	NaN	44.3439	27.2294	32.2012
A0A1S5UYZ9	Protein diaphanous homolog 2 (Diaphanous-related formin-2)	3	0.0013098	0.00159236	0.000329439	127.093	94.6922	NaN	NaN	55.8908	125.864	42.3354	43.3287	48.6214
A0A1S5UZ17	Leucine-rich repeat flightless-interacting protein 2	1	0.00312749	0.00407486	0.0010119	NaN	NaN	NaN	NaN	106.499	97.737	72.2923	131.243	126.072
A0A1S5UZ19	Protein transport protein Sec31A (SEC31-like protein 1) (SEC31-related protein A)	4	1.59424e-05	0	2.18593e-06	41.7998	44.1843	82.0599	45.9355	54.4921	76.8754	70.8819	60.2858	80.5762
A0A1S5UZ22	Receptor-type tyrosine-protein phosphatase alpha (EC 3.1.3.48)	8	4.33934e-07	0	2.71932e-07	45.2209	NaN	NaN	132.647	195.689	171.978	107.916	136.047	129.719
A0A1S5UZ25	Protein MEMO1 (Mediator of ErbB2-driven cell motility 1)	2	3.25132e-05	0	3.50878e-06	33.9417	NaN	NaN	48.1167	NaN	NaN	34.5025	31.7689	18.2909
A0A1S5UZ31	TRIO and F-actin-binding protein	7	0.000758416	0.00114248	0.000149458	58.0055	NaN	NaN	31.0477	36.7739	55.6471	35.2202	42.7005	40.2974
A0A1S5UZ39	Hemoglobin subunit alpha	7	5.53354e-05	0.000296736	5.17733e-06	272.122	881.099	681.434	666.581	782.899	871.866	946.038	789.772	594.918
A0A1U9X609	ATP-binding cassette sub-family F member 1 (ATP-binding cassette 50)	25	5.50215e-05	0.000296736	5.15461e-06	605.661	580.635	691.413	194.171	231.662	226.59	328.872	284.285	309.003
A0A1U9X796	ATF6B	4	0.000475794	0.00100452	6.53649e-05	NaN	99.8519	NaN	56.4679	37.5782	33.0911	37.0731	40.5673	23.3759
A0A1U9X797	Alpha-tubulin N-acetyltransferase 1 (Alpha-TAT) (Alpha-TAT1) (TAT) (EC 2.3.1.108) (Acetyltransferase mec-17 homolog)	3	0.000125189	0.000548847	1.04646e-05	NaN	NaN	NaN	93.079	68.7467	51.9538	78.6084	64.8582	57.3503
A0A1U9X7S4	General transcription factor IIH subunit 4	10	2.19019e-05	0	2.68628e-06	101.22	131.644	92.2561	79.4965	82.8986	85.0698	87.584	69.838	79.719
A0A1U9X7U3	(3R)-3-hydroxyacyl-CoA dehydrogenase (EC 1.1.1.239) (EC 1.1.1.62) (EC 1.1.1.n12) (17-beta-hydroxysteroid dehydrogenase 8) (3-ketoacyl-[acyl-carrier-protein] reductase alpha subunit) (3-oxoacyl-[acyl-carrier-protein] reductase) (Estradiol 17-beta-dehydrogenase 8) (Testosterone 17-beta-dehydrogenase 8)	6	1.11009e-05	0	1.73973e-06	86.1669	82.0413	52.7226	145.375	187.616	162.369	162.978	183.403	129.893
A0A1U9X830	Negative elongation factor E	10	0.00018595	0.000548847	1.54043e-05	175.797	174.797	127.433	74.2251	82.8444	68.2573	91.0988	71.3473	82.4368
A0A1U9X845	Nurim (Nuclear envelope membrane protein) (Nuclear rim protein)	4	0.000152648	0.000548847	1.26882e-05	NaN	26.4782	75.5963	201.248	193.253	225.813	197.542	258.381	243.688
A0A1U9X8D4	Proline-rich protein 3 (MHC class I region proline-rich protein CAT56)	2	0.000346905	0.000711364	3.40339e-05	269.301	204.927	109.19	131.797	85.5627	82.5702	79.7167	45.6169	106.735
A0A1U9X8F1	E3 ubiquitin-protein ligase RING1 (EC 2.3.2.27) (Polycomb complex protein RING1) (RING finger protein 1) (RING-type E3 ubiquitin transferase RING1)	5	0.000248588	0.000548847	2.05933e-05	75.7775	101.367	84.3282	67.4354	70.3575	41.7339	77.5213	78.7136	76.9326
A0A1U9X8J0	Superkiller complex protein 2 (EC 3.6.4.13)	35	7.95479e-06	0	1.41795e-06	208.896	215.867	247.14	349.171	251.486	281.3	427.876	323.202	355.123
A0A1U9X8R9	Zinc finger protein RFP (EC 2.3.2.27) (Ret finger protein) (Tripartite motif-containing protein 27)	4	0.000101173	0.000509295	8.57906e-06	172.901	195.811	134.568	46.9645	84.3155	64.4595	62.0699	62.7625	77.7581
A0A1U9X8X5	Corneodesmosin	2	0.00111273	0.00128205	0.000264753	602.921	595.074	508.27	56.0508	57.957	73.0342	16.1768	55.6767	56.4261
A0A1U9X8Y8	DNA-directed RNA polymerase subunit	1	0.000379497	0.000711364	4.09252e-05	16.9831	NaN	NaN	18.5437	22.3998	18.7015	NaN	20.6804	14.4941
A0A1U9X972	PRRC2A	45	2.78997e-06	0	7.75413e-07	3178.17	2909.52	2864.9	677.598	602.163	586.549	559.181	479.732	467.907
A0A1V1FWL6	Tuberin	39	1.94962e-05	0	2.48909e-06	81.3192	70.3348	65.593	120.449	100.978	97.8657	142.106	129.251	144.918
A0A1W1GSK9	DNA repair endonuclease XPF (DNA excision repair protein ERCC-4)	10	0.000113939	0.000509295	9.57239e-06	58.0335	102.332	71.2628	93.495	58.9407	51.6724	75.0476	55.9308	51.3639
A0A1W2PNH8	GPI ethanolamine phosphate transferase 1 (EC 2.-.-.-)	3	0.000283231	0.000548847	2.41213e-05	NaN	NaN	NaN	42.5715	12.9341	48.7447	36.3589	46.8752	37.0688
A0A1W2PNP0	Phosphatidylinositol glycan anchor biosynthesis class T	14	3.23821e-05	0	3.49893e-06	62.6258	75.0967	62.9573	192.33	243.893	197.842	216.713	117.47	170.612
A0A1W2PNR9	Immediate early response 3-interacting protein 1	2	0.000268402	0.000548847	2.24943e-05	628.557	374.894	NaN	171.096	17.9774	58.0144	147.386	107.004	110.261
A0A1W2PNV4	Actin-related protein 2/3 complex subunit 1A	18	5.96304e-06	0	1.1939e-06	335.851	174.914	208.132	426.639	332.492	401.588	648.51	501.982	484.014
A0A1W2PNY6	Solute carrier family 35 member A3	4	4.75275e-05	0	4.61195e-06	113.215	NaN	NaN	96.5272	164.927	128.807	44.8767	108.771	119.681
A0A1W2PP11	Presenilin-associated rhomboid-like protein, mitochondrial (EC 3.4.21.105)	7	1.74541e-05	0	2.31688e-06	79.5055	NaN	57.6253	442.497	432.418	473.544	483.476	456.303	475.593
A0A1W2PPC6	UDP-N-acetylglucosamine--dolichyl-phosphate N-acetylglucosaminephosphotransferase (EC 2.7.8.15) (GlcNAc-1-P transferase) (N-acetylglucosamine-1-phosphate transferase)	2	0.000108779	0.000509295	9.1683e-06	NaN	NaN	NaN	341.287	155.299	178.627	336.523	222.4	228.031
A0A1W2PPG1	Golgi SNAP receptor complex member 2 (27 kDa Golgi SNARE protein) (Membrin)	5	0.000109889	0.000509295	9.25495e-06	39.4255	NaN	NaN	59.7224	100.756	145.501	53.3543	98.0403	94.8397
A0A1W2PPH1	Malic enzyme	7	0.0001321	0.000548847	1.10192e-05	45.6184	64.3664	61.114	48.3742	36.6858	35.3002	43.6528	34.5488	31.209
A0A1W2PPI5	DEAD/H (Asp-Glu-Ala-Asp/His) box polypeptide 26B, isoform CRA_b (Integrator complex subunit 6 like)	14	9.46826e-05	0.000509295	8.0824e-06	64.3841	57.0339	58.4011	84.0193	93.0419	94.2517	93.9441	121.307	125.917
A0A1W2PPJ5	Protein cereblon	1	2.67457e-05	0	3.06931e-06	NaN	NaN	NaN	44.2443	81.3388	57.7708	7.31336	56.9672	40.939
A0A1W2PPM2	lipoyl synthase (EC 2.8.1.8)	3	1.2038e-05	0	1.82996e-06	NaN	NaN	NaN	49.598	36.5236	58.2878	73.2859	23.7613	31.7889
A0A1W2PPX5	Scavenger receptor class B member 2	11	2.42924e-06	0	7.18363e-07	260.998	234.625	201.901	373.144	285.279	261.899	253.966	219.203	239.195
A0A1W2PPX9	Histone-lysine N-methyltransferase SETD2 (EC 2.1.1.359) (Lysine N-methyltransferase 3A) (Protein-lysine N-methyltransferase SETD2) (SET domain-containing protein 2)	8	7.42576e-05	0.000296736	6.55537e-06	94.4506	122.539	135.014	25.3624	29.6195	34.5245	50.4234	33.4619	28.1594
A0A1W2PPZ2	Rhotekin	7	1.812e-05	0	2.37359e-06	185.215	108.768	72.38	85.8127	74.7999	97.2681	87.7465	85.4183	99.6492
A0A1W2PQ63	Pleckstrin homology like domain family B member 2	3	0.00268781	0.0035179	0.00081762	22.347	105.217	77.0081	38.7769	84.3632	NaN	75.8274	49.1591	45.4588
A0A1W2PQS5	Mitochondrial import inner membrane translocase subunit	3	0.000133838	0.000548847	1.11594e-05	323.918	504.435	331.39	191.159	179.889	205.826	148.05	202.452	163.656
A0A1W2PQU7	Glial fibrillary acidic protein	1	0.000567854	0.00100452	9.14453e-05	1578.71	3959.82	4370.88	3007.02	7697.89	8992.66	3042.64	2056.06	1102.57
A0A1W2PR17	6-phosphofructo-2-kinase/fructose-2,6-biphosphatase 3	25	7.25498e-05	0.000296736	6.42989e-06	4440.54	5493.6	5191.83	88.8806	127.002	126.398	101.23	126.29	115.277
A0A1W2PR28	IQ motif and Sec7 domain ArfGEF 2	2	0.000425455	0.000864006	5.20412e-05	59.2167	NaN	NaN	64.5899	31.7877	19.4544	NaN	15.293	NaN
A0A1W2PR36	guanidinoacetate N-methyltransferase (EC 2.1.1.2)	2	0.00228063	0.00340347	0.000655731	NaN	NaN	NaN	NaN	41.0876	94.3836	32.9628	22.8079	22.8335
A0A1W2PR54	Spindlin family member 3	1	0.000550815	0.00100452	8.6496e-05	126.76	213.023	236.052	NaN	NaN	NaN	NaN	NaN	NaN
A0A1W2PRB8	Cofactor required for Sp1 transcriptional activation subunit 6	9	6.42654e-05	0.000296736	5.82484e-06	108.898	159.135	172.611	98.8176	104.289	86.584	82.944	71.1906	78.9641
A0A1W2PRJ8	Palmitoyltransferase (EC 2.3.1.225)	1	0.00163597	0.00235701	0.000434778	NaN	NaN	NaN	NaN	66.1643	NaN	42.7838	38.528	53.5835
A0A1W6AYU6	Glucose-6-phosphate isomerase (EC 5.3.1.9)	10	0.000162055	0.000548847	1.34569e-05	168.784	265.513	269.226	87.7841	116.969	99.8814	116.612	130.276	109.121
A0A1X7SBT4	Phosphatidylinositol-glycan biosynthesis class X protein	3	2.93617e-07	0	2.22011e-07	NaN	NaN	NaN	101.583	92.2902	120.783	97.2806	76.6818	96.6013
A0A1X7SBY3	Stromal interaction molecule 2	10	1.89377e-05	0	2.44248e-06	81.3945	NaN	NaN	119.706	112.74	155.894	147.072	132.011	126.547
A0A1X7SBZ2	RNA helicase (EC 3.6.4.13)	23	3.14378e-05	0	3.42785e-06	5022.39	4637.15	4183.33	804.584	759.043	757.681	800.394	783.272	822.38
A0A1X8XL64	Histone H3	1	0.000715548	0.00114248	0.000136043	147.187	562.696	391.2	174.561	211.801	223.734	239.46	309.217	390.992
A0A1Z1G4M2	Far upstream element-binding protein 1	9	0.000131534	0.000548847	1.09736e-05	514.899	546.641	641.319	239.931	308.604	302.307	225.232	239.917	269.399
A0A218KGQ4	Presenilin (EC 3.4.23.-)	3	9.69514e-06	0	1.59992e-06	NaN	NaN	NaN	68.7964	90.01	96.2286	87.399	122.118	162.669
A0A219K5H4	17-beta-hydroxysteroid dehydrogenase type 6 variant 3	4	0.000342843	0.000711364	3.32519e-05	NaN	NaN	NaN	103.879	82.5575	106.019	112.937	112.122	110.888
A0A220K8H0	Solute carrier family 29 member 1 (Augustine blood group)	6	0.000185254	0.000548847	1.53478e-05	7.62782	NaN	NaN	156.254	175.839	150.816	106.241	148.584	126.671
A0A223LX15	Suppressor of fused homolog	1	0.00742909	0.00783444	0.00483864	51.0087	NaN	NaN	101.626	81.6668	77.1004	92.9163	82.0973	101.953
A0A224ANK2	Adenomatous polyposis coli protein	4	0.000248025	0.000548847	2.05427e-05	26.4975	50.462	NaN	NaN	NaN	28.4152	15.4519	20.4482	18.3586
A0A286YES4	Phosphatidic acid phosphatase type 2/haloperoxidase domain-containing protein	1	0.000361421	0.000711364	3.69757e-05	50.8257	NaN	NaN	71.7743	79.9802	98.6617	63.1275	108.414	125.756
A0A286YEV4	Major facilitator superfamily domain containing 8	4	1.59379e-05	0	2.18553e-06	15.5151	NaN	25.0064	80.0806	99.0062	92.694	53.8705	84.0876	72.731
A0A286YF11	Calcium uptake protein 1, mitochondrial	8	5.10439e-05	0.000296736	4.86674e-06	153.94	37.8537	25.3428	49.3442	31.2787	26.454	59.6872	32.0443	34.662
A0A286YF22	D-3-phosphoglycerate dehydrogenase (EC 1.1.1.95)	30	4.86755e-05	0	4.69519e-06	3317.34	3229.35	3322.15	12550.9	11927.9	12963.1	11879.9	12238.5	12493.1
A0A286YFF7	Palmitoyl-protein thioesterase 1 (EC 3.1.2.2) (EC 3.1.2.22) (Palmitoyl-protein hydrolase 1)	8	7.61564e-05	0.000509295	6.69523e-06	288.585	104.295	158.826	436.484	350.106	309.93	255.883	311.934	299.087
A0A288QCU4	MHC class II antigen	1	0.000363809	0.000711364	3.74805e-05	100.243	NaN	NaN	NaN	NaN	NaN	84.8463	158.662	145.913
A0A291FGD9	Protein RFT1 homolog	6	1.16158e-05	0	1.78958e-06	163.104	175.631	245.613	542.517	813.814	781.05	506.071	573.181	599.919
A0A2C9F2R7	FRY like transcription coactivator	43	1.65779e-08	0	1.39041e-07	284.474	323.076	309.538	82.2303	110.61	107.307	88.9102	97.1105	104.34
A0A2H2FJL5	CCR4-NOT transcription complex subunit 3	4	3.97194e-05	0	4.04289e-06	75.8108	124.407	136.178	48.9167	85.0968	52.4945	53.5118	34.2434	50.8623
A0A2H4FX55	Glutaryl-CoA dehydrogenase, mitochondrial (EC 1.3.8.6)	1	0.000307738	0.000548847	2.7335e-05	NaN	87.0095	NaN	373.534	501.539	442.831	484.803	NaN	554.085
A0A2H4G235	Glutaryl-CoA dehydrogenase, mitochondrial (EC 1.3.8.6)	12	0.000141843	0.000548847	1.18077e-05	275.393	243.362	284.069	882.266	624.723	840.449	1007.33	924.682	810.206
A0A2I6U1K5	Electron transfer flavoprotein-ubiquinone oxidoreductase (ETF-QO) (EC 1.5.5.1)	6	7.04153e-05	0.000296736	6.27344e-06	NaN	82.8167	74.6862	128.575	165.889	165.04	110.803	100.877	105.233
A0A2K4Z9P4	Phosphatidylinositol N-acetylglucosaminyltransferase subunit A (EC 2.4.1.198) (GlcNAc-PI synthesis protein) (Phosphatidylinositol-glycan biosynthesis class A protein)	8	4.76733e-05	0	4.62253e-06	38.3236	122.272	64.5563	149.776	203.098	139.493	122.2	178.93	182.493
A0A2P0H7U5	Probable helicase with zinc finger domain	8	1.89305e-05	0	2.44188e-06	126.54	154.847	116.847	46.1188	68.5295	94.7679	68.3507	49.6379	53.8761
A0A2Q3DQE3	calcium/calmodulin-dependent protein kinase (EC 2.7.11.17)	12	1.51342e-08	0	1.39041e-07	71.9045	109.478	672.752	154.9	248.364	229.602	169.799	210.474	250.067
A0A2R8Y2A8	AP-3 complex subunit beta	6	6.39062e-06	0	1.24372e-06	63.4731	68.2714	48.9065	NaN	NaN	NaN	NaN	NaN	NaN
A0A2R8Y2F6	phosphatidylinositol-4,5-bisphosphate 3-kinase (EC 2.7.1.153)	3	0.000307348	0.000548847	2.72782e-05	NaN	NaN	NaN	24.6057	NaN	NaN	30.1926	27.5968	25.2358
A0A2R8Y3S0	Protein SERAC1 (Serine active site-containing protein 1)	15	1.91554e-05	0	2.46069e-06	96.0833	276.044	NaN	240.009	233.156	238.692	274.074	312.507	299.423
A0A2R8Y430	Glutathione synthetase (GSH-S) (EC 6.3.2.3)	4	0.000416817	0.000864006	4.98579e-05	NaN	NaN	63.0236	NaN	NaN	53.0036	NaN	22.2094	16.4878
A0A2R8Y432	Centrosomal protein of 78 kDa	8	0.000209688	0.000548847	1.73247e-05	70.3246	73.4441	64.6885	64.6452	NaN	47.438	37.6078	42.6727	43.2136
A0A2R8Y443	Dual specificity tyrosine-phosphorylation-regulated kinase 1A (EC 2.7.11.23) (EC 2.7.12.1) (Protein kinase minibrain homolog)	3	0.000263851	0.000548847	2.20339e-05	87.8633	46.4049	NaN	41.1846	28.2397	22.1607	23.3894	59.8838	42.1463
A0A2R8Y455	COMM domain-containing protein	1	0.00279	0.00366636	0.000861071	64.9155	86.3889	NaN	NaN	123.463	114.397	13.4325	46.1822	38.2842
A0A2R8Y4H2	Neuronal-specific septin-3	1	0.000271744	0.000548847	2.28433e-05	45.6691	78.2621	80.6049	45.2082	104.2	112.849	42.0994	35.8732	13.0087
A0A2R8Y4P4	SWI/SNF related, matrix associated, actin dependent regulator of chromatin, subfamily a, member 4	20	0.000123981	0.000548847	1.03681e-05	516.047	425.154	564.085	146.688	182.365	204.366	143.182	157.45	180.316
A0A2R8Y4R7	Mitochondrial tRNA-specific 2-thiouridylase 1 (EC 2.8.1.14)	5	0.000140336	0.000548847	1.16854e-05	NaN	NaN	NaN	72.2702	81.9351	76.7102	59.9382	62.4391	80.6855
A0A2R8Y4T4	SWI/SNF-related matrix-associated actin-dependent regulator of chromatin subfamily E member 1 (BRG1-associated factor 57)	8	0.00012454	0.000548847	1.04127e-05	207.408	220.039	232.745	75.198	61.3604	81.0618	63.8637	64.8627	38.7473
A0A2R8Y4Y7	Mitochondrial inner membrane m-AAA protease component paraplegin (Paraplegin)	25	4.99519e-06	0	1.07674e-06	103.506	91.3307	56.7452	531.251	545.782	472.559	631.852	584.215	579.493
A0A2R8Y4Z0	Cyclin dependent kinase 13	7	0.000182389	0.000548847	1.51152e-05	235.75	101.467	112.963	54.7014	25.1869	47.6181	57.6117	40.2932	53.9367
A0A2R8Y4Z8	Coiled-coil domain containing 9	2	0.00667815	0.00740412	0.00391746	226.971	200.457	177.533	NaN	NaN	NaN	NaN	NaN	NaN
A0A2R8Y518	TBC1 domain family member 24	2	0.00521909	0.00535954	0.00237203	NaN	NaN	NaN	55.5914	NaN	NaN	87.8895	121.63	NaN
A0A2R8Y543	Catenin beta 1	11	3.86904e-05	0	3.96732e-06	29.0612	57.9913	85.0546	68.0751	73.4265	77.0997	65.9822	53.8065	51.1615
A0A2R8Y549	InaD-like protein (Channel-interacting PDZ domain-containing protein) (Pals1-associated tight junction protein) (Protein associated to tight junctions)	4	7.03575e-05	0.000296736	6.26921e-06	18.5369	NaN	NaN	14.7277	NaN	45.1971	16.3579	22.3643	21.0948
A0A2R8Y559	Protein deacetylase HDAC6 (Tubulin-lysine deacetylase HDAC6)	6	6.07306e-05	0.000296736	5.56814e-06	76.7405	NaN	NaN	41.1409	118.492	89.4767	82.8583	102.776	115.402
A0A2R8Y566	RAB11-binding protein RELCH (LisH domain and HEAT repeat-containing protein KIAA1468) (RAB11-binding protein containing LisH, coiled-coil, and HEAT repeats)	14	7.81614e-06	0	1.40296e-06	50.8524	62.6572	123.073	82.8819	76.1306	96.7496	90.3705	105.49	85.7992
A0A2R8Y595	Transcriptional repressor CTCF (11-zinc finger protein) (CCCTC-binding factor) (CTCFL paralog)	3	0.000588585	0.00100452	9.75294e-05	63.6739	80.6525	85.0659	NaN	48.2191	63.3996	39.6507	63.7355	41.8974
A0A2R8Y5A6	Ataxin 2	16	7.91137e-05	0.000509295	6.91385e-06	294.881	263.252	230.805	77.2055	99.2061	97.9949	74.784	99.7938	90.5491
A0A2R8Y5D3	DNA-directed RNA polymerases I and III subunit RPAC1 (DNA-directed RNA polymerases I and III 40 kDa polypeptide)	8	3.43847e-05	0	3.64873e-06	396.568	471.715	496.505	210.914	228.685	255.895	205.125	266.074	306.899
A0A2R8Y5H9	non-specific serine/threonine protein kinase (EC 2.7.11.1)	14	9.75307e-05	0.000509295	8.29963e-06	120.406	157.205	153.093	148.193	108.032	90.4918	155.122	129.115	104.901
A0A2R8Y5K2	C9orf72-SMCR8 complex subunit	3	0.00019217	0.000548847	1.59083e-05	61.4815	88.6124	84.3483	56.67	41.9578	38.478	44.411	28.5627	25.786
A0A2R8Y5L0	tRNA splicing endonuclease subunit 15	2	7.85435e-05	0.000509295	6.87162e-06	NaN	NaN	NaN	16.1259	23.3395	35.9043	40.1104	66.0782	60.4962
A0A2R8Y5N2	TSC complex subunit 1	4	6.63881e-05	0.000296736	5.97936e-06	40.1296	144.716	136.461	48.0127	93.4752	87.4064	52.0472	67.2933	74.9584
A0A2R8Y5P7	histidine--tRNA ligase (EC 6.1.1.21) (Histidyl-tRNA synthetase)	23	4.05947e-05	0	4.10705e-06	142.868	180.373	192.7	569.602	736.902	643.049	473.125	496.616	562.974
A0A2R8Y5Q8	Tubulin-specific chaperone E (Tubulin-folding cofactor E)	7	0.000177915	0.000548847	1.47513e-05	28.2308	88.7391	NaN	24.0885	26.5558	30.3424	28.9193	25.3825	19.9658
A0A2R8Y602	ClpB family mitochondrial disaggregase	1	0.00123451	0.00143655	0.000304821	NaN	NaN	NaN	34.1797	11.1732	21.3354	53.2914	27.7474	32.7095
A0A2R8Y623	40S ribosomal protein S7	1	0.000152241	0.000548847	1.26549e-05	NaN	473.419	758.303	NaN	213.52	192.657	NaN	366.425	312.058
A0A2R8Y635	Polyamine-transporting ATPase 13A3 (EC 7.6.2.16) (ATPase family homolog up-regulated in senescence cells 1) (Putrescine transporting ATPase)	8	0.000133748	0.000548847	1.11521e-05	NaN	NaN	NaN	36.4704	20.8598	14.4647	44.4607	29.9895	28.0889
A0A2R8Y6B6	Glutathione peroxidase 1 (EC 1.11.1.9) (Cellular glutathione peroxidase)	5	4.89381e-05	0	4.71422e-06	NaN	77.3277	NaN	78.4517	105.539	130.434	86.2906	92.6818	102.267
A0A2R8Y6F8	Calcium/calmodulin dependent serine protein kinase	3	0.00255406	0.0035179	0.000762394	48.1433	59.375	43.1448	14.4621	49.795	45.0051	74.3059	23.0392	41.2375
A0A2R8Y6J3	Large ribosomal subunit protein uL18 (60S ribosomal protein L5)	15	1.4496e-05	0	2.05737e-06	1884.99	1472.14	1518.69	971.804	751.951	934.916	973.615	941.151	899.593
A0A2R8Y6P1	Capping protein inhibiting regulator of actin dynamics	6	1.06174e-06	0	4.52549e-07	22.1139	62.6487	NaN	96.33	126.236	99.6194	69.314	100.984	98.4598
A0A2R8Y6R9	Beta-tectorin	1	0.00045967	0.000864006	6.10017e-05	NaN	NaN	NaN	361.205	NaN	59.9585	1395.24	544.69	547.684
A0A2R8Y6W8	General transcription and DNA repair factor IIH helicase/translocase subunit XPB (EC 5.6.2.4) (DNA 3'-5' helicase/translocase XPB) (DNA excision repair protein ERCC-3)	8	0.00011087	0.000509295	9.33164e-06	102.43	122.04	126.285	74.5335	65.2322	52.1714	53.6272	59.0149	52.0296
A0A2R8Y7Q1	Bromodomain PHD finger transcription factor	3	0.000156486	0.000548847	1.30017e-05	42.689	NaN	NaN	74.2744	20.5031	21.5523	NaN	25.0745	31.2923
A0A2R8Y7R9	PTPRF interacting protein alpha 1	6	0.00013479	0.000548847	1.12362e-05	100.147	102.363	116.284	75.7387	79.2103	85.3481	54.4368	68.3629	73.6507
A0A2R8Y7T6	IQ motif and Sec7 domain ArfGEF 1	14	1.96766e-07	0	1.8567e-07	117.799	NaN	60.7612	105.343	77.6528	60.9538	115.331	85.506	82.2713
A0A2R8Y811	Small ribosomal subunit protein uS11 (40S ribosomal protein S14)	9	9.00211e-06	0	1.52875e-06	33531.7	23415.3	25869.4	25436.3	17891.3	17326.2	20628.6	14789.2	16426.5
A0A2R8Y840	Chromodomain helicase DNA binding protein 8	5	2.76169e-05	0	3.13665e-06	35.9737	48.7138	NaN	15.1921	43.7317	46.7687	20.5536	35.1189	42.8515
A0A2R8Y849	40S ribosomal protein S24	6	6.27443e-05	0.000296736	5.71429e-06	6349.85	12148.4	9945.2	1937.81	2061.88	1968.49	1890.21	1722.24	1653.04
A0A2R8Y851	Small ribosomal subunit protein uS14 (40S ribosomal protein S29)	2	0.000935244	0.00128205	0.000206349	106.496	540.058	469.638	393.45	755.762	598.596	201.116	532.823	559.842
A0A2R8Y8A7	Sorting nexin 27	3	2.96823e-05	0	3.29483e-06	57.5082	81.0619	78.4398	54.4876	119.086	109.152	86.4123	81.509	112.798
A0A2R8YCJ8	Androgen induced 1	4	0.000285818	0.000548847	2.44277e-05	127.856	265.687	294.057	991.406	629.86	1225.25	719.322	248.774	279.353
A0A2R8YCL1	Growth factor receptor bound protein 10	1	0.000329871	0.000548847	3.08851e-05	NaN	NaN	NaN	NaN	NaN	43.9849	39.3493	67.9579	75.6139
A0A2R8YCV2	Uncharacterized protein	1	8.94347e-05	0.000509295	7.685e-06	NaN	NaN	NaN	96.5919	163.676	188.022	164.39	134.573	152.221
A0A2R8YD58	Casein kinase II subunit alpha (CK II alpha) (EC 2.7.11.1)	14	3.43106e-05	0	3.64321e-06	807.132	614.01	589.299	238.479	288.846	246.27	263.598	249.119	273.735
A0A2R8YD63	DNA topoisomerase 2-binding protein 1 (DNA topoisomerase II-beta-binding protein 1) (DNA topoisomerase II-binding protein 1)	2	0.000755413	0.00114248	0.000148512	NaN	NaN	NaN	64.7474	72.2596	110.313	43.5381	53.4016	81.0393
A0A2R8YD71	Solute carrier family 11 member 2	4	8.36943e-05	0.000509295	7.25446e-06	174.747	245.069	159.998	460.05	295.721	160.619	305.417	272.934	241.046
A0A2R8YDB8	Sin3A associated protein 130 (Sin3A-associated protein, 130kDa, isoform CRA_d)	7	0.0014313	0.00189964	0.000368858	84.5282	175.769	174.843	707.232	88.0052	120.74	33.0686	81.1865	82.4011
A0A2R8YDR8	Solute carrier family 29 member 3	5	2.6087e-05	0	3.01812e-06	17.2773	NaN	NaN	96.2205	148.089	139.094	100.836	112.3	111.695
A0A2R8YDT1	Glutamine synthetase (EC 6.3.1.2)	5	6.99887e-05	0.000296736	6.24223e-06	202.455	160.587	144.362	129.739	62.3431	88.354	109.084	83.5245	92.6069
A0A2R8YEA7	Actin beta	1	0.000323039	0.000548847	2.97221e-05	NaN	NaN	NaN	38.6659	57.863	47.7782	41.0253	29.9171	31.4987
A0A2R8YEM2	Cyclin-H	2	1.8272e-05	0	2.38645e-06	NaN	NaN	NaN	19.9578	NaN	NaN	24.3151	32.0237	29.5273
A0A2R8YEM3	Ribosomal protein L15	10	9.11897e-05	0.000509295	7.81749e-06	2012.23	1735.95	2195.55	609.454	451.705	394.504	495.473	518.733	569.837
A0A2R8YEZ0	Abhydrolase domain containing 18	6	8.30658e-05	0.000509295	7.20757e-06	NaN	NaN	NaN	105.638	65.9728	78.4621	77.5997	63.3066	59.3523
A0A2R8YF29	pantothenate kinase (EC 2.7.1.33)	4	1.49099e-05	0	2.09451e-06	NaN	NaN	NaN	54.6252	51.5589	44.4139	43.8021	56.8014	53.5742
A0A2R8YF65	dipeptidyl-peptidase IV (EC 3.4.14.5)	2	0.00211031	0.00264057	0.000593667	NaN	64.7248	NaN	NaN	NaN	NaN	29.1777	46.8254	NaN
A0A2R8YF87	Vacuolar protein sorting-associated protein 33A	6	5.57467e-09	0	1.39041e-07	61.7696	153.532	148.848	119.795	125.129	142.236	142.409	148.027	164.245
A0A2R8YF99	Mitoguardin 1	16	8.61714e-05	0.000509295	7.43973e-06	30.7437	138.667	NaN	104.303	88.5343	92.0556	105.902	117.471	118.469
A0A2R8YFB8	Ras-related protein Rab-15 (EC 3.6.5.2)	4	8.36729e-05	0.000509295	7.25286e-06	NaN	NaN	NaN	44.6995	21.1412	8.71183	36.1767	5.85944	12.7224
A0A2R8YFH5	Protein transport protein SEC23	5	0.000144933	0.000548847	1.2059e-05	33.8761	49.2995	NaN	13.6983	100.852	134.953	50.6117	89.8924	95.2769
A0A2R8YGD1	Tripeptidyl-peptidase 1 (EC 3.4.14.9) (Tripeptidyl aminopeptidase) (Tripeptidyl-peptidase I)	8	0.0001297	0.000548847	1.08261e-05	259.229	230.123	237.91	633.02	456.394	447.676	624.497	422.531	375.8
A0A2R8YGF8	Actin, cytoplasmic 1	1	0.000333138	0.000711364	3.14618e-05	NaN	NaN	NaN	NaN	NaN	NaN	60.6053	30.4594	37.1959
A0A2R8YH03	Transcription activation suppressor family member 2	28	1.52704e-05	0	2.12663e-06	351.825	457.958	405.966	75.7071	64.6792	75.9389	65.4733	58.6862	73.627
A0A2S1J009	Histone-arginine methyltransferase METTL23 (EC 2.1.1.319) (Methyltransferase-like protein 23)	1	0.000782973	0.00114248	0.000157221	NaN	NaN	NaN	18.8419	NaN	NaN	13.9147	21.1351	22.4239
A0A2S1ZR79	Structural maintenance of chromosomes protein 6	8	0.000357323	0.000711364	3.61231e-05	41.9989	70.5497	47.3347	53.595	37.6885	47.8906	31.8835	34.5176	44.3109
A0A2U3TZE7	Cochlin (COCH-5B2)	4	8.46592e-05	0.000509295	7.32654e-06	NaN	NaN	NaN	43.9674	NaN	NaN	54.1538	43.2107	43.0343
A0A2U3TZH3	Elongation factor 1-alpha	6	4.73422e-05	0	4.59851e-06	1338.61	877.481	971.989	477.759	296.989	242.049	380.798	325.525	331.046
A0A2U3TZL5	CD59 glycoprotein (MAC-inhibitory protein) (Membrane attack complex inhibition factor) (Protectin)	3	0.000239812	0.000548847	1.98205e-05	61.9107	17.4322	32.8076	36.5221	28.6122	24.9737	32.6605	33.4995	48.9142
A0A2U3TZR0	Spastin (EC 5.6.1.1)	8	2.10213e-06	0	6.63326e-07	98.533	85.6795	NaN	53.1858	121.496	121.394	75.573	80.7612	91.618
A0A2U3TZV8	Phosphoinositide phospholipase C (EC 3.1.4.11)	5	3.04563e-05	0	3.35363e-06	NaN	NaN	NaN	NaN	70.0535	40.4234	30.1135	71.6104	69.0818
A0A2X0SF55	A-kinase anchor protein 13 (AKAP-Lbc)	5	9.80876e-05	0.000509295	8.34223e-06	41.3751	90.4868	NaN	34.1709	47.9815	44.0013	40.8989	42.007	35.0368
A0A2X0SFC0	ARHGAP22	17	6.76987e-07	0	3.49385e-07	596.582	863.557	904.31	51.0165	71.2703	94.4724	81.1927	91.8443	96.8716
A0A2X0SFD1	DOCK8	3	0.000951918	0.00128205	0.000211806	NaN	NaN	NaN	NaN	NaN	NaN	88.7702	103.853	80.0531
A0A2X0SFE1	FYVE, RhoGEF and PH domain-containing protein 1 (Rho/Rac guanine nucleotide exchange factor FGD1) (Zinc finger FYVE domain-containing protein 3)	3	4.53325e-05	0	4.45258e-06	NaN	NaN	NaN	46.8295	35.5759	27.2616	47.1117	48.1582	60.4158
A0A2X0SFF5	Rho guanine nucleotide exchange factor 12 (Leukemia-associated RhoGEF)	8	0.000128556	0.000548847	1.07342e-05	90.9454	34.9618	52.0902	76.7088	125.159	113.458	85.5864	106.964	105.134
A0A2X0SFG1	Phosphatidylinositol 3-kinase regulatory subunit alpha (Phosphatidylinositol 3-kinase 85 kDa regulatory subunit alpha)	21	6.18425e-05	0.000296736	5.64881e-06	108.733	119.461	135.224	137.175	121.66	138.155	196.652	149.592	128.693
A0A2X0SFG4	ARHGEF40	16	2.41044e-05	0	2.86245e-06	115.618	118.159	100.828	104.377	95.698	94.6964	102.456	98.0155	125.453
A0A2X0SFG5	Unconventional myosin-IXa (Unconventional myosin-9a)	2	0.000232667	0.000548847	1.9212e-05	NaN	NaN	NaN	16.2979	56.2116	41.7449	41.9561	64.0172	66.6438
A0A2X0SFJ0	non-specific serine/threonine protein kinase (EC 2.7.11.1)	6	0.000291078	0.000548847	2.50733e-05	NaN	NaN	40.2147	43.3573	55.2035	NaN	58.4462	60.4433	86.0773
A0A2X0SFL9	Rho GTPase-activating protein SYDE1 (Synapse defective protein 1 homolog 1)	2	6.2479e-05	0.000296736	5.69502e-06	71.3291	NaN	121.986	49.0433	49.2996	57.1769	63.8136	67.2199	68.1649
A0A2X0SFQ7	BCR	3	0.000101301	0.000509295	8.58889e-06	51.2809	NaN	NaN	51.2448	NaN	142.061	78.6817	93.3324	55.9026
A0A2X0SFX7	SH3-domain binding protein 1, isoform CRA_d (SH3BP1)	1	0.000204431	0.000548847	1.68995e-05	NaN	NaN	NaN	NaN	NaN	NaN	NaN	18.8371	51.8188
A0A2X0SG27	Ephexin-1 (Eph-interacting exchange protein) (Neuronal guanine nucleotide exchange factor)	4	0.000611409	0.00100452	0.000104301	31.9864	NaN	NaN	34.0266	78.0022	NaN	29.4162	36.6202	45.0414
A0A2X0SSL3	FERM, ARHGEF and pleckstrin domain-containing protein 2 (FERM, RhoGEF and pleckstrin domain-containing protein 2)	9	0.000233507	0.000548847	1.92828e-05	295.33	227.018	253.378	34.1857	NaN	NaN	95.6071	56.9442	62.2629
A0A2X0TVX1	DOCK6	15	0.00020895	0.000548847	1.7265e-05	158.929	190.386	194.876	67.3491	87.0025	83.9628	53.5226	89.0369	90.023
A0A2X0TVY0	FERM, ARHGEF and pleckstrin domain-containing protein 1 (FERM, RhoGEF and pleckstrin domain-containing protein 1)	16	3.08635e-05	0	3.38447e-06	223.591	367.464	384.433	24.1332	78.7924	NaN	31.9665	38.6044	35.8507
A0A2X0TVY8	Intersectin-1	6	5.06213e-06	0	1.08507e-06	NaN	NaN	NaN	57.9438	40.8831	32.0612	50.0722	72.7922	69.979
A0A2X0TVZ9	Inositol polyphosphate 5-phosphatase OCRL (EC 3.1.3.36) (EC 3.1.3.56) (EC 3.1.3.86) (Inositol polyphosphate 5-phosphatase OCRL-1) (Phosphatidylinositol 3,4,5-triphosphate 5-phosphatase)	10	4.30213e-05	0	4.28434e-06	59.7052	51.8668	44.6947	73.0986	66.3459	65.037	84.5234	57.932	50.4809
A0A2X0TW27	T-cell lymphoma invasion and metastasis 1 (TIAM1)	1	8.35247e-05	0.000509295	7.2418e-06	62.9695	NaN	NaN	NaN	NaN	NaN	NaN	33.6804	42.332
A0A2X0U2J9	FGD4	1	0.00495094	0.00521999	0.00214007	NaN	NaN	NaN	931.009	181.955	248.842	455.638	324.971	397.544
A0A2X0U2N0	RalA-binding protein 1 (EC 7.6.2.2) (EC 7.6.2.3) (Dinitrophenyl S-glutathione ATPase) (Ral-interacting protein 1)	1	0.00135135	0.00174465	0.00034296	NaN	NaN	NaN	NaN	41.3046	51.0623	NaN	31.4295	46.1734
A0A2X0U4I8	Rho GTPase-activating protein 19 (Rho-type GTPase-activating protein 19)	6	1.79039e-05	0	2.35524e-06	50.7615	86.5058	253.688	46.4936	57.2808	79.546	37.1205	47.4475	51.0829
A0A2X0U4L4	Rho guanine nucleotide exchange factor 10	3	0.000434146	0.000864006	5.42731e-05	123.094	109.707	154.725	36.0254	NaN	NaN	58.2416	NaN	NaN
A0A2X0U4S1	Guanine nucleotide exchange factor DBS (DBL's big sister) (MCF2-transforming sequence-like protein)	1	0.00139268	0.00174465	0.000356367	NaN	NaN	NaN	15.8821	NaN	NaN	22.6743	NaN	NaN
A0A2X0U4T9	Rac GTPase-activating protein 1 (Male germ cell RacGap)	7	0.000260023	0.000548847	2.16587e-05	54.514	64.1048	67.0929	19.0939	39.2197	42.1345	39.0197	48.2763	39.4561
A0A2Y9D025	NADH dehydrogenase [ubiquinone] 1 alpha subcomplex subunit 6 (Complex I-B14) (NADH-ubiquinone oxidoreductase B14 subunit)	4	5.271e-05	0.000296736	4.98733e-06	93.328	126.017	103.418	297.584	350.647	289.872	292.563	531.65	568.245
A0A2Z2E9D2	Protein MMS22-like (Methyl methanesulfonate-sensitivity protein 22-like)	6	0.000459148	0.000864006	6.08619e-05	68.4634	61.1382	NaN	59.8272	113.737	101.752	65.4121	60.6624	61.8379
A0A2Z2EHH6	Homocysteine-inducible endoplasmic reticulum stress-inducible ubiquitin-like domain member 1 isoform 1	2	0.000684849	0.00114248	0.000126553	NaN	NaN	NaN	NaN	NaN	27.6652	28.9792	25.8958	21.2165
A0A2Z4N5U1	AbLIM1	17	1.21685e-05	0	1.84236e-06	598.557	714.635	820.362	422.822	403.361	398.305	618.031	497.655	536.597
A0A2Z4T009	ATOX1 protein (Antioxidant 1 copper chaperone (EC 6.2.1.2))	1	0.000224401	0.000548847	1.85243e-05	40.4087	132.389	74.9166	NaN	33.2064	27.4778	NaN	18.3466	19.7846
A0A346LZY1	NADH-ubiquinone oxidoreductase chain 2 (EC 7.1.1.2)	3	0.000452302	0.000864006	5.90353e-05	84.7012	171.083	193.033	311.224	510.544	509.184	296.742	332.396	269.202
A0A348H8B4	ATP synthase complex subunit 8	1	0.000135957	0.000548847	1.13306e-05	121.329	58.0955	72.1161	266.652	161.427	145.726	141.433	107.912	106.159
A0A384DVU0	lysophospholipase (EC 3.1.1.5)	33	8.53079e-06	0	1.4794e-06	117.884	124.758	102.454	203.677	190.523	199.862	262.509	248.186	258.895
A0A384MDK7	Protein-L-isoaspartate O-methyltransferase (EC 2.1.1.77)	11	0.000149815	0.000548847	1.24569e-05	79.7483	87.3664	188.231	91.3085	67.734	65.0482	86.5452	75.2281	75.0953
A0A384MDL3	Elongin-B (Elongin 18 kDa subunit) (RNA polymerase II transcription factor SIII subunit B) (SIII p18) (Transcription elongation factor B polypeptide 2)	5	3.5099e-06	0	8.81011e-07	503.615	658.975	601.805	316.954	488.153	480.371	415.181	616.194	623.349
A0A384MDM5	Tyrosyl-DNA phosphodiesterase 2 (5'-tyrosyl-DNA phosphodiesterase) (TRAF and TNF receptor-associated protein)	3	0.000816554	0.00114248	0.00016792	36.4893	NaN	NaN	27.6528	31.1756	16.9593	26.3247	33.1628	31.018
A0A384MDP7	Integral membrane protein 2	14	6.2053e-06	0	1.22226e-06	306.729	214.437	NaN	1221.38	702.671	810.348	912.218	1498.51	1418.7
A0A384MDR3	Ferritin	3	0.000183948	0.000548847	1.52418e-05	48.8074	NaN	NaN	39.8104	NaN	25.5889	34.6048	24.7008	29.7783
A0A384MDR6	Mannosyl-oligosaccharide glucosidase (EC 3.2.1.106) (Glucosidase I)	34	3.20284e-06	0	8.37108e-07	986.11	1182.37	1131.33	1418.99	1543.39	1459.42	1703.79	1712.63	1504.01
A0A384MDR8	Pyruvate dehydrogenase E1 component subunit beta (EC 1.2.4.1)	16	1.46531e-05	0	2.0715e-06	1187.56	1172.91	1727.22	4202.3	4629.32	4027.78	3443.09	3199.78	2873.36
A0A384MDS7	Mannose-1-phosphate guanylyltransferase regulatory subunit alpha (GDP-mannose pyrophosphorylase A) (GTP-mannose-1-phosphate guanylyltransferase alpha)	14	7.09228e-05	0.000296736	6.3106e-06	178.54	208.187	220.18	503.721	661.63	559.972	615.467	624.965	669.585
A0A384MDT2	Epididymis secretory sperm binding protein	9	1.82749e-05	0	2.38669e-06	2176.78	1044.37	953.908	327.918	154.304	208.699	322.34	260.952	297.816
A0A384MDT7	Heat shock-related 70 kDa protein 2	5	8.95912e-05	0.000509295	7.6968e-06	1961.23	2447.86	2752.57	2106.62	2635.49	2712.58	3388.79	3205.04	3084.62
A0A384MDT9	Glutaredoxin-related protein 5, mitochondrial (Monothiol glutaredoxin-5)	3	0.00019979	0.000548847	1.65245e-05	76.2502	98.8474	104.661	185.649	104.527	92.814	100.467	65.4625	87.2838
A0A384MDU9	Dynactin subunit 2	13	5.57467e-09	0	1.39041e-07	764.301	753.942	758.84	331.103	292.531	261.086	308.186	246.89	277.12
A0A384MDV9	Thymidine kinase (EC 2.7.1.21)	12	2.09907e-06	0	6.62792e-07	103.582	98.7365	96.8182	191.06	327.597	271.198	203.838	263.831	303.797
A0A384MDW3	Ribosomal protein S6 kinase (EC 2.7.11.1)	26	3.87622e-06	0	9.31582e-07	132.165	95.4253	105.257	373.989	291.756	297.484	280.498	252.064	259.806
A0A384MDW7	Enoyl-CoA hydratase, mitochondrial (EC 4.2.1.17) (EC 5.3.3.8) (Enoyl-CoA hydratase 1) (Short-chain enoyl-CoA hydratase)	9	4.37259e-05	0	4.33568e-06	105.208	101.136	99.6346	58.541	73.9865	73.7264	74.0338	74.0275	84.6899
A0A384MDY0	Catenin alpha-1	26	7.32316e-06	0	1.34898e-06	213.761	183.476	177.775	210.403	227.511	240.1	208.295	239.434	230.166
A0A384MDY8	Src substrate cortactin	17	1.59267e-05	0	2.18456e-06	1504.35	1358.84	1360.52	1744.32	1628.6	1690.37	1620.99	1735.93	1697.83
A0A384MDZ1	DNA mismatch repair protein MSH3 (DNA mismatch repair protein MSH3)	35	1.24349e-05	0	1.86755e-06	95.5346	208.112	78.4827	251.44	328.946	333.908	153.685	189.484	137.177
A0A384MDZ8	Alpha-aminoadipic semialdehyde dehydrogenase (EC 1.2.1.3) (EC 1.2.1.31) (EC 1.2.1.8) (Aldehyde dehydrogenase family 7 member A1) (Antiquitin-1) (Betaine aldehyde dehydrogenase) (Delta1-piperideine-6-carboxylate dehydrogenase)	2	0.000370898	0.000711364	3.90102e-05	NaN	60.8381	74.6028	58.4461	47.6138	35.1845	44.4431	35.7235	39.7776
A0A384ME16	Growth factor receptor-bound protein 2 (Adapter protein GRB2) (SH2/SH3 adapter GRB2)	5	0.000189061	0.000548847	1.56565e-05	154.975	126.395	90.9022	74.492	55.6624	62.0508	77.9373	37.4304	75.7822
A0A384ME17	Elongation factor Tu	33	6.74043e-06	0	1.28373e-06	8352.68	8664.68	8570.4	22744.9	25291.4	24680.6	26708.9	28780.7	27856.7
A0A384ME24	Histone deacetylase complex subunit SAP18	5	7.9977e-05	0.000509295	6.97785e-06	688.51	919.451	359.331	96.9428	89.3107	68.7992	91.943	92.3	70.8476
A0A384ME25	Epididymis secretory sperm binding protein	3	0.000967598	0.00128205	0.000216946	67.886	75.127	73.8062	43.5269	48.2069	43.0785	17.9868	41.0633	29.3492
A0A384ME37	Large ribosomal subunit protein uL13 (60S ribosomal protein L13a)	9	0.000125766	0.000548847	1.05107e-05	5143.6	6342.96	6349.45	990.262	1129.34	914.85	1229.52	1412.41	1147.64
A0A384ME44	Cytochrome b5	5	6.7479e-05	0.000296736	6.05889e-06	148.552	152.134	161.302	251.769	275.054	293.661	232.986	216.572	187.004
A0A384ME54	Erlin (SPFH domain-containing protein) (Endoplasmic reticulum lipid raft-associated protein) (Stomatin-prohibitin-flotillin-HflC/K domain-containing protein)	21	2.60088e-06	0	7.45925e-07	706.208	509.111	532.073	7898.39	7046.55	6805.91	11406.3	8457.82	10774.9
A0A384MEA9	Epididymis secretory sperm binding protein (Solute carrier family 25, member 36, isoform CRA_a)	11	7.13805e-05	0.000296736	6.34414e-06	91.7894	104.041	127.623	564.849	824.314	828.43	695.72	980.982	1058.45
A0A384MED8	Cytosolic purine 5'-nucleotidase (EC 2.7.1.77) (EC 3.1.3.5) (EC 3.1.3.99) (Cytosolic nucleoside phosphotransferase 5'N)	1	0.00207916	0.00264057	0.000582667	35.276	74.1131	NaN	NaN	NaN	NaN	NaN	11.7035	10.2544
A0A384MEE3	Tubulin beta chain	1	0.00080033	0.00114248	0.00016274	597.5	381.301	514.468	2934.69	2783.62	2326.1	2687.23	1817.51	2223.11
A0A384MEE7	Endoplasmic reticulum resident protein 44 (Thioredoxin domain-containing protein 4)	12	2.85414e-05	0	3.2077e-06	120.603	109.369	135.79	117.173	195.767	201.313	190.151	212.067	204.367
A0A384MEG1	Fascin	5	1.05379e-05	0	1.68442e-06	143.944	121.981	110.665	43.3514	30.5838	NaN	60.4908	52.678	77.6945
A0A384MEH9	Alpha/beta hydrolase domain-containing protein 17B (EC 3.1.2.22)	10	3.68071e-05	0	3.82847e-06	99.5082	149.099	NaN	89.4699	106.834	122.414	90.2535	71.4392	60.5352
A0A384MEJ3	Epididymis secretory sperm binding protein	15	9.04187e-06	0	1.53288e-06	20852.8	26106.6	28864.1	5568.84	5606.58	5494.67	4842.15	4558.01	4895.31
A0A384MQW4	Epididymis secretory sperm binding protein	12	0.00013957	0.000548847	1.16232e-05	174.563	73.9957	146.201	337.073	337.408	371.333	319.286	398.306	295.298
A0A384MQX1	Prelamin-A/C	27	4.68619e-06	0	1.03785e-06	585.357	500.951	548.165	880.721	875.987	913.609	889.866	895.343	908.176
A0A384MQX5	Peflin (PEF protein with a long N-terminal hydrophobic domain) (Penta-EF hand domain-containing protein 1)	5	0.000110401	0.000509295	9.29498e-06	186.282	242.759	268.043	168.289	189.468	150.381	168.305	85.2895	119.425
A0A384MR07	Serine/threonine-protein kinase 3 (EC 2.7.11.1) (Mammalian STE20-like protein kinase 2) (STE20-like kinase MST2)	5	8.77223e-06	0	1.50478e-06	79.1735	47.8993	NaN	50.7277	41.8706	35.1228	35.515	41.4066	56.1938
A0A384MR19	Vacuolar protein sorting-associated protein 29 (Vesicle protein sorting 29)	4	0.000117741	0.000548847	9.87229e-06	24.763	14.5819	16.8691	16.3568	89.534	129.897	43.1535	123.962	143.515
A0A384MR25	Epididymis secretory sperm binding protein	5	6.41602e-05	0.000296736	5.81719e-06	217.116	NaN	NaN	66.868	94.5729	85.7853	90.2834	71.8849	63.7464
A0A384MR27	Galectin	3	1.17144e-06	0	4.78607e-07	117.321	NaN	NaN	126.484	53.0072	103.532	92.3058	73.017	68.7177
A0A384MR33	Structural maintenance of chromosomes protein	47	4.4876e-07	0	2.76981e-07	340.8	377.134	340.929	927.746	899.446	889.151	1267.16	1219.32	1286.75
A0A384MR38	Phosphate transporter	6	2.87823e-05	0	3.22615e-06	NaN	NaN	NaN	162.586	170.988	162.867	100.779	186.996	217.286
A0A384MR44	Delta(3,5)-Delta(2,4)-dienoyl-CoA isomerase, mitochondrial	7	6.58611e-05	0.000296736	5.94096e-06	395.781	260.256	270.013	111.524	133.471	131.12	107.179	133.143	133.999
A0A384MR50	F-actin-capping protein subunit beta	22	4.49137e-05	0	4.42213e-06	5528.24	5271.85	5050.17	8399.54	7946.37	8729.68	8262.96	8950.15	9447.44
A0A384MR61	Epididymis secretory sperm binding protein (F-box protein 27)	1	0.000128924	0.000548847	1.07638e-05	NaN	NaN	NaN	13.3263	10.9788	11.7539	21.8673	14.4645	15.5172
A0A384MTI6	Vesicle-fusing ATPase (EC 3.6.4.6)	43	1.31572e-05	0	1.93505e-06	1258.04	1197.18	1189.16	5853.08	5417.77	5178.01	5817.83	5727.88	5605.9
A0A384MTJ7	aldehyde dehydrogenase (NAD(+)) (EC 1.2.1.3)	18	6.1291e-06	0	1.21338e-06	741.997	624.016	712.509	2386.77	2116.7	2128.75	2333.25	2131.34	2436.26
A0A384MTL2	Transgelin	8	2.33205e-05	0	2.80017e-06	311.531	488.144	394.135	113.468	133.8	144.392	128.506	124.211	96.0891
A0A384MTQ0	Epididymis secretory sperm binding protein	2	0.000430562	0.000864006	5.33486e-05	NaN	NaN	NaN	12.3345	NaN	NaN	19.7136	40.8659	58.3738
A0A384MTQ3	Adenosylhomocysteinase (EC 3.13.2.1)	13	3.26343e-05	0	3.51787e-06	637.199	637.097	576.968	250.839	343.562	365.451	247.8	317.402	374.813
A0A384MTQ5	Terpene cyclase/mutase family member (EC 5.4.99.-)	16	1.95159e-06	0	6.36678e-07	125.153	95.7171	89.6825	143.429	139.581	132.89	114.336	102.033	125.497
A0A384MTQ8	General transcription factor IIH subunit 1 (Basic transcription factor 2 62 kDa subunit) (General transcription factor IIH polypeptide 1) (TFIIH basal transcription factor complex p62 subunit)	6	0.000408945	0.000864006	4.79019e-05	115.193	28.2076	NaN	98.0432	87.393	45.7746	98.241	55.6274	40.9897
A0A384MTR2	Thioredoxin-dependent peroxide reductase, mitochondrial (EC 1.11.1.24) (Thioredoxin-dependent peroxiredoxin 3)	8	0.00011814	0.000548847	9.90384e-06	1595.76	2070.67	1449.38	1505.65	1759.89	1822.74	1601.86	1810.09	1622.24
A0A384MTR5	RuvB-like helicase (EC 3.6.4.12)	25	8.89404e-07	0	4.08847e-07	4538.98	4622.05	5245.5	6319.33	6463.66	6278.54	6328.51	7139.4	7269.59
A0A384MTS1	Peptidylprolyl isomerase domain and WD repeat-containing protein 1 (EC 5.2.1.8)	6	0.000364022	0.000711364	3.75256e-05	62.3486	56.6142	65.9668	18.5499	NaN	NaN	25.2781	21.2969	13.3057
A0A384MTT2	Phosphoenolpyruvate carboxykinase [GTP], mitochondrial (EC 4.1.1.32)	24	1.11136e-05	0	1.74097e-06	112.212	98.9778	123.959	494.663	478.558	475.408	550.073	574.766	598.135
A0A384MTU6	Cell division cycle 7-related protein kinase (EC 2.7.11.1)	14	9.75966e-07	0	4.31251e-07	228.815	171.863	228.823	266.459	193.632	240.238	259.875	268.808	254.946
A0A384MTW7	Nucleoside diphosphate kinase (EC 2.7.4.6)	1	5.72529e-05	0.000296736	5.31614e-06	11.6877	39.5816	36.7413	42.95	81.5657	62.2844	68.152	77.7652	94.1306
A0A384MTX4	Transcription elongation factor	4	0.000292063	0.000548847	2.51976e-05	74.3821	38.3047	100.738	44.2574	27.1598	23.8293	61.7638	51.6889	49.5955
A0A384MTY4	D-beta-hydroxybutyrate dehydrogenase, mitochondrial (EC 1.1.1.30) (3-hydroxybutyrate dehydrogenase)	11	1.95764e-08	0	1.39041e-07	154.656	NaN	NaN	317.412	326.935	289.457	426.268	384.553	351.537
A0A384MTY5	Cysteine protease (EC 3.4.22.-)	2	0.00088216	0.00114248	0.000189061	NaN	35.1587	11.9673	13.3545	18.4504	22.0627	16.3821	12.0708	12.7261
A0A384MTZ1	Cytochrome b-c1 complex subunit Rieske, mitochondrial (EC 7.1.1.8)	11	2.15079e-05	0	2.65435e-06	868.554	458.961	593.447	1867.4	1362.85	1389.89	1750.6	1406.52	893.463
A0A384MTZ4	Cytochrome c oxidase assembly factor 7	4	5.32041e-06	0	1.11685e-06	107.122	65.8978	59.7987	362.388	364.528	357.736	401.741	409.248	444.165
A0A384N5Z8	Epididymis secretory sperm binding protein	21	2.39758e-06	0	7.13188e-07	9377.38	6864.27	7989	5574.22	5312.73	4776.52	3376.85	3353.8	3455.41
A0A384N605	Glyoxylate reductase/hydroxypyruvate reductase	8	4.41096e-05	0	4.36363e-06	62.7405	90.8625	107.486	78.3344	55.9774	66.5553	91.6607	57.7894	71.7818
A0A384N611	Protein Wnt	4	0.000135663	0.000548847	1.13068e-05	NaN	NaN	NaN	37.1497	75.5953	44.7481	61.5207	59.3554	58.7494
A0A384N647	Adenylate kinase 4, mitochondrial (AK 4) (EC 2.7.4.10) (EC 2.7.4.6) (Adenylate kinase 3-like) (GTP:AMP phosphotransferase AK4)	12	6.04202e-05	0.000296736	5.54563e-06	576.397	181.745	200.225	1520.17	1157.84	1171.47	1020.44	772.288	792.086
A0A384N652	ATP-dependent RNA helicase (EC 3.6.4.13)	11	4.05348e-05	0	4.10266e-06	222.515	218.946	257.647	78.2162	64.0493	55.1531	86.5102	78.919	79.8325
A0A384N6A4	10 kDa heat shock protein, mitochondrial (10 kDa chaperonin) (Chaperonin 10)	7	4.08429e-05	0	4.12522e-06	4324.57	5142.79	5236.78	2148.87	2108.7	2157.76	1809.88	1563.66	1348.34
A0A384N6C7	Epididymis secretory sperm binding protein	16	0.000156048	0.000548847	1.2966e-05	5908.23	6544.48	6942.79	1005.33	1013.51	1084.24	840.978	815.994	845.354
A0A384N6G7	N-acetyl-D-glucosamine kinase (EC 2.7.1.59) (EC 2.7.1.60) (GlcNAc kinase) (Muramyl dipeptide kinase) (N-acetyl-D-mannosamine kinase)	8	4.44533e-07	0	2.75546e-07	55.8178	81.3086	53.4336	53.3532	108.891	106.722	44.8941	67.4128	67.8643
A0A384N6H6	Septin	10	8.11818e-06	0	1.43552e-06	195.197	196.8	140.266	159.887	159.243	176.922	208.402	224.566	228.707
A0A384NKJ3	Enoyl-CoA delta isomerase 1, mitochondrial (EC 5.3.3.8) (3,2-trans-enoyl-CoA isomerase) (Delta(3),Delta(2)-enoyl-CoA isomerase) (Dodecenoyl-CoA isomerase)	7	0.000110616	0.000509295	9.31179e-06	119.402	145.048	130.075	114.338	133.126	136.852	98.9712	119.942	134.596
A0A384NKK0	Epididymis secretory sperm binding protein (Transcription elongation factor A (SII)-like 4, isoform CRA_b)	6	0.000208793	0.000548847	1.72522e-05	218.315	141.111	115.775	115.581	59.954	72.1634	128.704	71.3799	86.6653
A0A384NKQ2	Sulfurtransferase	1	0.00119171	0.00128205	0.000290769	NaN	NaN	NaN	373.302	NaN	NaN	NaN	66.059	54.0366
A0A384NKS6	Clusterin	6	1.67601e-05	0	2.25716e-06	NaN	81.699	84.4788	148.071	136.382	166.586	169.857	214.161	195.741
A0A384NKW7	Exportin-2 (Chromosome segregation 1-like protein) (Importin-alpha re-exporter)	48	2.13045e-06	0	6.68238e-07	1781.55	1850.82	1934.65	4718.2	4598.51	4653.64	5000.4	4080.06	4178.74
A0A384NKX5	Heat shock 70 kDa protein 6	2	0.000825847	0.00114248	0.000170897	6820.35	13037.3	13637.2	9704.52	7260.14	NaN	11550.2	489.147	10414.6
A0A384NL00	Glucose-6-phosphate 1-dehydrogenase (EC 1.1.1.49)	17	4.70188e-05	0	4.57505e-06	395.481	422.684	547.196	351.398	463.801	487.906	365.676	398.154	406.975
A0A384NL16	Epididymis secretory sperm binding protein	6	0.00172017	0.00250156	0.000462011	120.359	157.696	189.609	NaN	NaN	NaN	NaN	23.3047	NaN
A0A384NL29	Superoxide dismutase (EC 1.15.1.1)	2	0.00025369	0.000548847	2.10593e-05	197.676	127.779	236.742	62.968	60.1045	65.0682	44.1083	67.6321	64.5339
A0A384NL38	UDP-glucose 4-epimerase (EC 5.1.3.2)	5	0.000143127	0.000548847	1.19121e-05	NaN	NaN	NaN	178.125	70.575	56.5788	153.093	71.5148	63.7292
A0A384NL53	Carbonyl reductase (NADPH) (EC 1.1.1.184)	13	1.45159e-05	0	2.05916e-06	246.079	276.942	293.437	156.21	165.514	170.997	172.263	156.275	175.193
A0A384NL63	Heterogeneous nuclear ribonucleoprotein A3	15	4.68695e-05	0	4.56421e-06	6945.23	4547.13	4752.37	1666.01	1339.98	1444.06	1403.95	1100.05	1417.18
A0A384NL67	Leucine-zipper-like transcriptional regulator 1	2	0.000318102	0.000548847	2.8919e-05	NaN	NaN	NaN	NaN	27.1896	NaN	17.5874	38.7725	34.5052
A0A384NL74	RNA-binding protein 34 (RNA-binding motif protein 34)	16	3.82583e-06	0	9.2473e-07	1278.86	1230.3	1327.39	936.658	970.22	1014.35	1128.72	790.145	834.573
A0A384NL93	Cytochrome c oxidase subunit 5B, mitochondrial (Cytochrome c oxidase polypeptide Vb)	6	6.03404e-05	0.000296736	5.53984e-06	2632.08	2729.17	2205.09	2541.91	3275.61	3034.73	1282.56	1496.69	1858.94
A0A384NLA0	peptidylprolyl isomerase (EC 5.2.1.8)	2	2.98289e-06	0	8.04662e-07	218.702	213.993	230.55	122.706	165.505	117.108	107.72	154.029	185.005
A0A384NLA7	Epididymis secretory sperm binding protein	12	4.46821e-05	0	4.40529e-06	170.383	216.254	251.069	602.2	920.426	838.925	623.574	1114.31	1256.68
A0A384NLB4	Epididymis secretory sperm binding protein	4	0.000551386	0.00100452	8.66608e-05	NaN	NaN	NaN	28.3624	45.0081	29.2396	16.0179	34.7884	42.9224
A0A384NLC8	JNK pathway associated phosphatase (EC 3.1.3.16) (EC 3.1.3.48) (Low molecular weight dual specificity phosphatase 2)	3	0.000748403	0.00114248	0.000146308	NaN	NaN	NaN	NaN	125.029	76.7364	44.1528	35.637	36.3527
A0A384NPH9	Glypican-1	1	0.000583497	0.00100452	9.60302e-05	NaN	NaN	NaN	29.8659	NaN	NaN	26.0926	NaN	NaN
A0A384NPL4	Epididymis secretory sperm binding protein	13	8.46576e-05	0.000509295	7.32642e-06	64.3995	NaN	48.7979	79.9713	60.3757	61.0304	83.8197	73.5345	65.4393
A0A384NPM7	Saccharopine dehydrogenase-like oxidoreductase	8	1.95101e-05	0	2.49025e-06	82.1245	135.896	127.223	201.954	266.868	288.982	176.136	157.065	162.798
A0A384NPN7	aldehyde dehydrogenase (NAD(+)) (EC 1.2.1.3)	18	4.37056e-08	0	1.39041e-07	361.325	419.027	433.126	317.036	445.238	446.344	295.292	408.932	407.044
A0A384NPQ2	Peroxiredoxin-1 (EC 1.11.1.24) (Thioredoxin peroxidase 2) (Thioredoxin-dependent peroxide reductase 2) (Thioredoxin-dependent peroxiredoxin 1)	14	0.000160508	0.000548847	1.33305e-05	8533.41	7273.23	7747.67	5087.97	3701.72	4388.93	3809.74	3883.91	3893.84
A0A384NPU2	Epididymis secretory sperm binding protein (Histidine triad nucleotide binding protein 1)	2	0.00206853	0.00264057	0.000578935	NaN	NaN	NaN	84.8065	22.7399	28.8613	34.2474	30.0732	26.3754
A0A384NPU5	Protein disulfide-isomerase A6 (EC 5.3.4.1)	10	9.20877e-07	0	4.17105e-07	595.62	405.428	452.723	545.492	472.013	438.056	554.35	368.547	485.859
A0A384NPW1	Epididymis secretory sperm binding protein	5	3.53406e-06	0	8.84404e-07	440.153	329.846	316.236	130.932	108.847	109.168	105.401	70.9711	71.4537
A0A384NPW7	Chromosome 6 open reading frame 79, isoform CRA_a (Epididymis secretory sperm binding protein)	1	0.000556807	0.00100452	8.82309e-05	NaN	NaN	NaN	NaN	28.7722	25.168	11.6474	29.1607	23.9543
A0A384NPY7	Epididymis secretory sperm binding protein (Lectin, mannose-binding 2, isoform CRA_a)	14	6.75113e-05	0.000296736	6.06125e-06	428.318	188.908	235.496	964.373	741.168	651.002	1026.39	750.2	446.017
A0A384NPZ7	Sterol-4-alpha-carboxylate 3-dehydrogenase, decarboxylating (EC 1.1.1.170)	19	1.39499e-06	0	5.28207e-07	480.84	491.985	532.798	1781.8	1643.37	2175.49	1450.71	1370.06	1646.12
A0A384NQ03	RNA-binding protein 39 (RNA-binding motif protein 39)	21	2.36192e-05	0	2.82395e-06	2390.06	2189.37	2351.62	822.786	688.482	585.377	695.851	785.217	801.769
A0A384NQ21	Epididymis secretory sperm binding protein	16	5.00175e-06	0	1.07756e-06	744.875	651.142	684.074	509.546	450.458	428.588	574.352	471.899	470.5
A0A384NQ31	Epididymis secretory sperm binding protein	8	7.26478e-05	0.000296736	6.43708e-06	NaN	NaN	NaN	117.85	115.62	169.103	186.801	134.115	149.286
A0A384NY14	L-xylulose reductase (EC 1.1.1.10) (Dicarbonyl/L-xylulose reductase)	3	0.000284102	0.000548847	2.42238e-05	153.091	126.973	104.29	129.925	123.886	131.403	131.404	147.302	130.941
A0A384NY87	Sterol carrier protein 2 (EC 2.3.1.155) (EC 2.3.1.16) (EC 2.3.1.176) (Acetyl-CoA C-myristoyltransferase) (Non-specific lipid-transfer protein) (Propanoyl-CoA C-acyltransferase) (SCP-2/3-oxoacyl-CoA thiolase) (SCP-2/thiolase) (SCP-chi) (Sterol carrier protein X)	6	1.87872e-05	0	2.42985e-06	201.107	181.725	229.909	207.264	258.195	288.816	131.467	145.32	172.021
A0A384NYL6	Epididymis secretory sperm binding protein	7	0.000140449	0.000548847	1.16945e-05	NaN	63.1609	73.7804	94.1149	110.154	110.594	95.424	67.7853	40.2317
A0A384NYN5	Vinculin (Metavinculin)	11	3.54443e-08	0	1.39041e-07	151.87	192.296	158.585	101.262	100.414	108.727	86.8447	146.144	121.681
A0A384NYT8	Tubulin beta chain	31	6.40339e-05	0.000296736	5.80801e-06	9870.12	12308.3	13425.1	38477.3	43337.5	43013	37924.5	34408.3	33503.1
A0A384P5D7	Epididymis secretory sperm binding protein	9	2.42777e-05	0	2.87616e-06	337.82	451.652	501.389	201.692	357.181	403.983	170.185	217.147	208.138
A0A384P5E9	Glutathione S-transferase (EC 2.5.1.18)	3	4.61497e-05	0	4.51195e-06	64.5691	36.8455	NaN	56.6787	NaN	24.9414	29.3313	21.2208	24.5519
A0A384P5G6	Stress-70 protein, mitochondrial (EC 3.6.4.10) (75 kDa glucose-regulated protein) (Heat shock 70 kDa protein 9)	33	9.9655e-06	0	1.62726e-06	21703.3	19781.3	19509.6	16610.4	15011.4	15090.2	13887.7	12835.2	13026.2
A0A384P5H2	Epididymis secretory sperm binding protein (GIPC PDZ domain containing family, member 2)	1	0.000289329	0.000548847	2.48552e-05	NaN	NaN	NaN	2.7477	NaN	NaN	2.13736	9.33523	8.52391
A0A384P5L6	Fumarylacetoacetase (EC 3.7.1.2) (Fumarylacetoacetate hydrolase)	4	0.000597155	0.00100452	0.000100063	37.574	51.4595	71.5737	24.0422	39.7944	47.68	16.6438	27.1308	20.3778
A0A384P5Q0	Catalase (EC 1.11.1.6)	18	7.36349e-07	0	3.66702e-07	389.178	430.795	387.795	70.5802	72.8887	86.4952	55.9802	69.1066	62.0085
A0A384P5S0	Septin	7	0.000227537	0.000548847	1.87835e-05	118.344	84.3642	99.3967	51.4134	79.5694	62.7588	61.212	54.6767	68.3744
A0A384P5S9	Spectrin alpha chain, non-erythrocytic 1 (Alpha-II spectrin) (Fodrin alpha chain)	139	2.75242e-07	0	2.15206e-07	4911.27	4225.78	4385.91	565.948	529.082	546.453	716.396	691.674	735.456
A0A384P5U2	Acidic leucine-rich nuclear phosphoprotein 32 family member	5	1.45432e-06	0	5.40688e-07	606.913	536.442	573.329	161.484	169.503	173.112	162.596	135.855	147.667
A0A384P5U7	ADP-ribosylation factor-related protein 1	8	3.34188e-05	0	3.57663e-06	24.1369	44.6834	29.8657	146.061	177.047	200.888	165.358	171.783	185.633
A0A384P5V3	Far upstream element-binding protein 2 (KH type-splicing regulatory protein)	21	7.40826e-07	0	3.67984e-07	3235.37	2621.61	2840.98	1110.77	1069.29	1070.04	843.035	884.914	895.933
A0A384P5W4	Kinesin-like protein KIF14	14	7.0789e-06	0	1.32183e-06	76.5192	108.185	79.0364	93.3522	58.116	81.0409	84.791	66.253	69.8318
A0A386IN23	Truncated breast and ovarian cancer susceptibility protein 2	36	1.65458e-05	0	2.23859e-06	197.103	206.43	168.636	60.6832	53.2905	47.3146	47.9247	53.0177	42.5978
A0A3B3IRE4	DENN domain containing 10	1	0.000379829	0.000711364	4.10004e-05	NaN	40.2889	NaN	NaN	NaN	NaN	NaN	17.1366	25.5994
A0A3B3IRI0	Opioid growth factor receptor like 1	1	0.00380065	0.00450789	0.00135193	NaN	NaN	NaN	NaN	NaN	NaN	15.8042	22.5744	33.6495
A0A3B3IRI9	Histone deacetylase 8 (EC 3.5.1.98) (Protein deacetylase HDAC8) (Protein decrotonylase HDAC8)	4	3.06609e-05	0	3.36913e-06	154.666	NaN	33.1865	39.1524	67.0605	55.1912	27.2774	41.9103	41.5857
A0A3B3IRL2	Cellular repressor of E1A stimulated genes 1 (Cellular repressor of E1A-stimulated genes 1, isoform CRA_a)	1	0.000329806	0.000548847	3.08737e-05	85.6496	NaN	NaN	48.6825	NaN	NaN	55.071	NaN	NaN
A0A3B3IRL5	Inosine-5'-monophosphate dehydrogenase (EC 1.1.1.205)	5	3.41473e-05	0	3.63103e-06	150.318	115.332	134.269	101.824	100.248	100.363	142.218	101.678	157.055
A0A3B3IRM4	Xylulose kinase (EC 2.7.1.17)	1	0.00021824	0.000548847	1.80193e-05	NaN	NaN	NaN	47.1847	38.349	44.0151	79.7616	68.4752	91.4547
A0A3B3IRQ7	Alpha-2-macroglobulin receptor-associated protein (Low density lipoprotein receptor-related protein-associated protein 1)	2	0.000298997	0.000548847	2.61059e-05	77.7167	118.511	96.1819	41.5367	62.812	71.6415	68.8977	45.0271	39.627
A0A3B3IRR1	Porphobilinogen deaminase (EC 2.5.1.61) (Hydroxymethylbilane synthase) (Pre-uroporphyrinogen synthase)	3	9.98582e-05	0.000509295	8.47797e-06	25.3204	NaN	17.3833	15.4563	NaN	NaN	11.3182	6.18979	8.976
A0A3B3IRS7	Lysosomal cobalamin transport escort protein LMBD1 (LMBR1 domain-containing protein 1)	1	0.00628642	0.00712272	0.00346322	104.665	NaN	NaN	61.054	NaN	99.7425	73.9696	62.1997	60.5209
A0A3B3IRT8	Translocon-associated protein subunit alpha (TRAP-alpha) (Signal sequence receptor subunit alpha)	8	1.34247e-05	0	1.95977e-06	1788.66	2159.29	1687.24	24515	17324.5	15679.1	29048.2	18026.6	17159.2
A0A3B3IRU2	NHP2 non-histone chromosome protein 2-like 1 (S. cerevisiae), isoform CRA_b (Small nuclear ribonucleoprotein 13)	5	0.000113914	0.000509295	9.57044e-06	970.628	612.618	737.959	636.251	517.529	732.013	624.862	748.081	661.906
A0A3B3IRU6	Paternally-expressed gene 3 protein	1	0.000102251	0.000509295	8.66209e-06	NaN	NaN	NaN	1.55971	NaN	NaN	38.4855	11.2152	NaN
A0A3B3IRV5	Heme-binding protein 1 (p22HBP)	2	0.00300283	0.00407486	0.000954891	64.8134	NaN	NaN	29.4007	NaN	NaN	35.9867	8.92342	14.2991
A0A3B3IRW6	Glutamine and serine rich 1	9	5.44877e-05	0.000296736	5.11598e-06	94.9851	58.9998	96.1895	71.8259	93.3959	78.7574	74.3506	76.6065	92.1058
A0A3B3IRW9	Protein GOLM2 (Golgi membrane protein 2)	2	0.00011183	0.000509295	9.40688e-06	NaN	NaN	26.319	64.7901	30.6326	39.1905	76.0829	33.869	45.9198
A0A3B3IRY8	receptor protein-tyrosine kinase (EC 2.7.10.1)	2	0.00129843	0.00159236	0.000325732	16.3069	NaN	NaN	NaN	NaN	NaN	34.1722	62.0716	56.7926
A0A3B3IRZ6	Zinc finger and BTB domain containing 40	3	0.000189684	0.000548847	1.5707e-05	3267.15	NaN	NaN	120.505	43.2576	49.0253	89.3216	50.0639	48.2104
A0A3B3IS06	Treacle ribosome biogenesis factor 1	1	9.04512e-05	0.000509295	7.76169e-06	227.488	253.705	271.091	60.9833	181.725	192.856	47.097	150.873	157.069
A0A3B3IS19	Leptin receptor overlapping transcript-like 1	1	4.68611e-05	0	4.5636e-06	NaN	NaN	NaN	NaN	15.6049	30.6643	16.4064	42.5299	55.5423
A0A3B3IS32	Paracaspase	2	0.0011906	0.00128205	0.000290403	NaN	NaN	NaN	9.09258	NaN	NaN	7.463	NaN	8.94016
A0A3B3IS40	Lysine-specific demethylase 5B (EC 1.14.11.67) (Histone demethylase JARID1B) (Jumonji/ARID domain-containing protein 1B) (PLU-1) ([histone H3]-trimethyl-L-lysine(4) demethylase 5B)	4	0.00201571	0.00264057	0.000560564	NaN	NaN	NaN	28.3637	63.1824	NaN	24.8463	16.9532	63.4994
A0A3B3IS71	Retinoblastoma-associated protein (pRb)	15	6.45082e-06	0	1.25066e-06	70.3954	77.441	58.508	95.8734	112.021	101.204	106.871	117.46	91.8064
A0A3B3IS78	ATP binding cassette subfamily B member 11	1	0.00118759	0.00128205	0.000289412	NaN	NaN	NaN	56.269	NaN	NaN	49.17	6.23899	5.02892
A0A3B3IS79	protein-serine/threonine phosphatase (EC 3.1.3.16)	2	0.000174694	0.000548847	1.4489e-05	NaN	NaN	NaN	19.4129	29.9526	27.6984	30.9105	34.2093	46.8808
A0A3B3IS90	GDP-Man:Man(3)GlcNAc(2)-PP-Dol alpha-1,2-mannosyltransferase (EC 2.4.1.131)	7	0.000121557	0.000548847	1.0175e-05	47.5825	NaN	32.4654	108.521	107.752	126.988	135.114	69.8032	67.2287
A0A3B3ISF0	La ribonucleoprotein 1B	7	8.16013e-05	0.000509295	7.09851e-06	98.5659	150.527	161.743	56.0663	68.7703	87.1711	40.2866	61.3346	65.0431
A0A3B3ISF9	Endothelin-converting enzyme 1 (EC 3.4.24.71)	3	0.000170743	0.000548847	1.41667e-05	17.1661	NaN	NaN	21.6567	16.2358	33.8546	35.1335	24.1388	20.8178
A0A3B3ISG5	Insulin-degrading enzyme (EC 3.4.24.56) (Insulin protease) (Insulysin)	11	7.09731e-05	0.000296736	6.31428e-06	87.941	172.577	122.571	34.9027	66.3186	61.0506	26.8687	32.0928	35.0238
A0A3B3ISR7	ATP-dependent RNA helicase (EC 3.6.4.13)	8	1.22945e-05	0	1.8543e-06	158.491	206.804	95.6674	66.8706	NaN	61.402	80.3943	90.2902	58.3818
A0A3B3ISU0	Desmocollin 2	2	0.000120448	0.000548847	1.00868e-05	NaN	NaN	NaN	NaN	5.95159	NaN	42.9574	8.36108	11.7996
A0A3B3ISV4	vitamin-K-epoxide reductase (warfarin-sensitive) (EC 1.17.4.4)	5	6.92538e-05	0.000296736	6.18849e-06	223.96	176.297	178.48	567.546	736.401	766.171	422.676	502.142	534.369
A0A3B3ISV5	Leucine-rich repeat-containing protein 57	3	0.000139352	0.000548847	1.16055e-05	NaN	133.576	102.532	65.186	423.598	385.101	112.549	176.051	161.677
A0A3B3ISV9	ERI1 exoribonuclease 3 (Prion interactor 1) (Prion protein-interacting protein)	3	0.00116858	0.00128205	0.000283159	181.71	189.276	173.479	93.2621	120.305	147.634	81.4495	75.2845	99.3666
A0A3B3IT28	plus-end-directed kinesin ATPase (EC 5.6.1.3)	6	0.000413875	0.000864006	4.91231e-05	122.354	97.5917	95.2753	56.0459	45.7677	85.4223	62.6599	72.9401	68.172
A0A3B3IT47	WD repeat-containing protein 37	2	3.76556e-05	0	3.89111e-06	65.1556	NaN	NaN	49.6744	NaN	NaN	49.5202	33.4441	29.4999
A0A3B3IT54	Chromosome 8 open reading frame 33	5	1.28412e-06	0	5.04148e-07	441.594	400.198	431.84	154.585	149.228	148.157	172.677	169.861	140.176
A0A3B3IT82	RecQ-like DNA helicase BLM (EC 5.6.2.4) (DNA 3'-5' helicase BLM)	26	3.02884e-05	0	3.3409e-06	232.744	271.623	280.539	54.9947	72.3267	77.58	65.745	61.5608	56.2966
A0A3B3IT94	Sphingomyelin synthase-related protein 1 (Ceramide phosphoethanolamine synthase) (Sterile alpha motif domain-containing protein 8)	3	8.52599e-06	0	1.4789e-06	NaN	NaN	NaN	95.6095	90.3762	65.5219	66.0608	63.728	60.7129
A0A3B3ITG3	DAB2 interacting protein	5	0.000293667	0.000548847	2.54026e-05	NaN	NaN	NaN	108.464	97.6093	96.0267	65.6604	78.019	75.6749
A0A3B3ITH3	Protein IMPACT	1	0.000198632	0.000548847	1.64309e-05	NaN	NaN	NaN	NaN	NaN	NaN	18.676	NaN	NaN
A0A3B3ITP4	Metabolism of cobalamin associated A	2	0.0017867	0.00250156	0.000483708	NaN	NaN	NaN	40.3744	49.1468	68.1914	32.9199	2.04573	NaN
A0A3B3ITR6	phenylalanine--tRNA ligase (EC 6.1.1.20) (Phenylalanyl-tRNA synthetase)	3	0.00043687	0.000864006	5.49792e-05	70.199	163.397	263.422	23.368	118.394	NaN	49.1609	68.568	68.477
A0A3B3ITT1	Ras-related protein Rab-12 (EC 3.6.5.2)	10	2.53963e-05	0	2.96416e-06	34.1929	181.993	82.1787	191.831	136.047	134.502	142.847	137.478	141.484
A0A3B3ITT5	60S ribosomal protein L29	2	0.000525709	0.00100452	7.92949e-05	27586.1	39203.6	32993.9	13699	17893.4	12899.8	14346.3	11423.8	12882.2
A0A3B3ITU8	Inositol 1,4,5-trisphosphate receptor	29	7.24757e-06	0	1.34061e-06	126.752	NaN	345.83	78.6952	172.305	135.589	103.581	135.868	147.976
A0A3B3ITX4	ATP synthase subunit O, mitochondrial	6	0.000181265	0.000548847	1.50238e-05	1547.67	1319.74	1599.71	12999.2	12393.1	13079	12364.9	11311.4	11047.4
A0A3B3ITY6	Calsyntenin 1	1	0.00111874	0.00128205	0.000266733	NaN	NaN	NaN	111.215	64.9273	82.1699	113.828	158.534	155.792
A0A3B3IU55	Stonin-2	2	0.000230926	0.000548847	1.90659e-05	NaN	NaN	NaN	NaN	39.5531	42.7273	NaN	25.7329	26.3482
A0A3B3IUA2	NHP2-like protein 1	3	0.0001278	0.000548847	1.06736e-05	908.802	1559.15	1333.22	721.183	1120.75	1062.04	691.777	848.26	793.942
A0A3B3IUA7	Tripartite motif containing 25	5	0.000147758	0.000548847	1.22892e-05	165.479	152.942	130.08	24.5958	35.5715	39.6125	49.3519	45.9791	55.6041
A0A3B3IUB1	Translation initiation factor eIF2B subunit epsilon (eIF2B GDP-GTP exchange factor subunit epsilon)	10	1.86446e-06	0	6.20808e-07	118.009	207.194	199.004	144.314	163.798	156.983	124.806	117.651	116.393
A0A3B3IUC4	Alpha-galactosidase (EC 3.2.1.-)	11	1.13495e-06	0	4.70077e-07	119.434	116.661	168.477	177.295	165.124	164.284	228.638	278.202	232.307
A0A3B3IUD7	Protein RRP5 homolog (Programmed cell death protein 11)	41	4.35057e-06	0	9.94637e-07	532.715	454.906	442.267	169.331	196.457	188.077	188.053	202.133	209.266
A0A3G1LBH1	small monomeric GTPase (EC 3.6.5.2)	1	0.000494418	0.00100452	7.04945e-05	NaN	NaN	NaN	95.5132	134.958	119.224	69.021	125.999	146.088
A0A3G2LMN0	Elongation of very long chain fatty acids protein 1 (EC 2.3.1.199) (3-keto acyl-CoA synthase ELOVL1) (ELOVL fatty acid elongase 1) (ELOVL FA elongase 1) (Very long chain 3-ketoacyl-CoA synthase 1) (Very long chain 3-oxoacyl-CoA synthase 1)	4	3.43015e-05	0	3.64253e-06	98.7514	118.361	117.231	560.447	527.227	712.182	471.289	489.466	441.78
A0A3G9HN97	RNA helicase (EC 3.6.4.13)	2	0.00171247	0.00235701	0.000459513	46.8959	NaN	NaN	NaN	NaN	NaN	NaN	9.16069	NaN
A0A3R5W301	SUMO-activating enzyme subunit 2 (Anthracycline-associated resistance ARX) (Ubiquitin-like 1-activating enzyme E1B) (Ubiquitin-like modifier-activating enzyme 2)	8	1.03215e-06	0	4.45298e-07	139.606	99.2858	146.779	131.594	90.3131	106.304	124.363	129.334	119.209
A0A3S6H7X4	type I protein arginine methyltransferase (EC 2.1.1.319)	25	1.20696e-05	0	1.83298e-06	3849.48	3339.08	3158.75	535.701	348.729	423.011	430.988	316.686	376.186
A0A3S8IFC7	MHC class I antigen	1	0.00321993	0.00407486	0.0010552	NaN	NaN	NaN	NaN	8.71206	23.087	NaN	73.3885	79.6346
A0A494BYR6	Kinesin-like protein	7	0.000207712	0.000548847	1.71648e-05	NaN	NaN	NaN	26.9488	49.984	59.2528	61.6697	77.244	85.5061
A0A494BZV2	Myosin phosphatase Rho-interacting protein (Rho-interacting protein 3) (p116Rip)	1	0.00464718	0.00507538	0.00190003	NaN	NaN	NaN	NaN	197.187	157.454	158.146	113.496	NaN
A0A494BZW2	Lipopolysaccharide-responsive and beige-like anchor protein (Beige-like protein)	25	1.73142e-05	0	2.3049e-06	84.8431	108.631	150.328	134.148	158.15	136.294	125.332	117.532	128.189
A0A494BZW8	Long-chain-fatty-acid--CoA ligase (EC 6.2.1.15) (EC 6.2.1.3) (Acyl-CoA synthetase) (Long-chain acyl-CoA synthetase)	10	7.06735e-06	0	1.32054e-06	23.7225	NaN	NaN	62.8583	78.3039	52.983	56.4515	82.5065	73.0281
A0A494BZZ6	DNA-(apurinic or apyrimidinic site) lyase (EC 4.2.99.18)	4	0.000367636	0.000711364	3.83004e-05	142.537	85.7703	131.872	58.2069	93.8293	76.2553	69.9038	74.8411	89.4671
A0A494C021	peptidylprolyl isomerase (EC 5.2.1.8)	1	0.00030804	0.000548847	2.73792e-05	272.953	329.767	292.34	152.548	87.344	92.9107	59.6498	67.6344	75.7721
A0A494C028	Protein DEK	6	0.000119102	0.000548847	9.98008e-06	136.385	169.573	123.164	159.483	139.854	134.855	197.604	177.876	201.371
A0A494C045	Serine/threonine-protein kinase TBK1 (EC 2.7.11.1) (T2K) (TANK-binding kinase 1)	7	0.00025339	0.000548847	2.10315e-05	NaN	NaN	NaN	67.6252	76.0243	89.2116	42.6558	67.1113	79.9316
A0A494C050	NFKB activating protein	6	0.00162765	0.00235701	0.000432098	222.521	170.376	197.21	101.453	112.006	96.4467	79.8417	85.2811	109.408
A0A494C061	Ras homolog family member T1	1	4.57839e-05	0	4.48538e-06	NaN	NaN	NaN	NaN	107.507	81.0881	77.1002	66.4348	77.9812
A0A494C0A9	Core-binding factor subunit beta (Polyomavirus enhancer-binding protein 2 beta subunit) (SL3-3 enhancer factor 1 subunit beta) (SL3/AKV core-binding factor beta subunit)	1	0.000434367	0.000864006	5.43302e-05	NaN	NaN	NaN	NaN	NaN	NaN	NaN	26.8114	27.7436
A0A494C0B4	RAD23 homolog A, nucleotide excision repair protein	1	0.0011713	0.00128205	0.000284055	534.614	401.437	190.453	85.2759	85.7695	145.251	NaN	104.23	151.104
A0A494C0F7	Integrin subunit alpha 1	1	0.000502754	0.00100452	7.28179e-05	NaN	NaN	NaN	57.1498	37.1998	52.1453	27.4685	28.1181	30.4835
A0A494C0J7	protein-glutamine gamma-glutamyltransferase (EC 2.3.2.13)	2	0.00320242	0.00407486	0.00104693	96.4664	62.4926	117.189	112.595	NaN	27.5487	62.6903	39.9559	41.174
A0A494C0K7	Mediator of RNA polymerase II transcription subunit 27 (Cofactor required for Sp1 transcriptional activation subunit 8) (Mediator complex subunit 27)	3	0.00130145	0.00159236	0.000326716	NaN	NaN	NaN	50.8381	NaN	NaN	51.7977	50.9487	7.37904
A0A494C0L7	CDKN1A interacting zinc finger protein 1	5	4.3252e-05	0	4.30115e-06	142.143	202.962	316.256	60.1839	142.156	217.69	91.2754	106.778	132.439
A0A494C0N4	Tetratricopeptide repeat protein 21B (Intraflagellar transport 139 homolog)	18	1.15268e-07	0	1.55497e-07	63.0027	78.7484	83.5652	85.2132	97.8649	110.865	88.1991	77.9181	84.3896
A0A494C0R8	Clustered mitochondria protein homolog	8	3.10708e-05	0	3.40014e-06	101.126	67.7472	62.655	38.3788	43.6625	44.9231	38.9657	27.892	28.7526
A0A494C0S1	small monomeric GTPase (EC 3.6.5.2)	1	0.000205981	0.000548847	1.70248e-05	NaN	NaN	NaN	NaN	NaN	NaN	22.9101	18.0541	16.006
A0A494C0V9	Mitotic spindle organizing protein 2B	3	0.000107388	0.000509295	9.05997e-06	314.911	1401.38	935	119.518	460.986	297.391	107.111	178.768	274.23
A0A494C0W0	Poly(A)-specific ribonuclease PARN (EC 3.1.13.4) (Polyadenylate-specific ribonuclease)	12	2.72416e-05	0	3.10769e-06	172.749	210.527	179.3	32.2265	51.7403	43.7951	56.5222	46.482	60.846
A0A494C0X0	Tubulin-folding cofactor B (Cytoskeleton-associated protein 1) (Cytoskeleton-associated protein CKAPI) (Tubulin-specific chaperone B)	3	4.4726e-05	0	4.40848e-06	121.178	76.4189	102.317	281.69	70.2872	69.1971	211.08	85.7982	67.6335
A0A494C0Z5	small monomeric GTPase (EC 3.6.5.2)	8	9.18082e-05	0.000509295	7.86428e-06	184.372	262.075	222.324	1991.33	2308.42	2232.57	1576.37	2176.58	2076.54
A0A494C100	Cardiolipin synthase (CMP-forming) (EC 2.7.8.41) (EC 3.6.4.12) (DNA helicase MCM8) (Minichromosome maintenance 8)	13	8.69265e-05	0.000509295	7.49636e-06	106.783	174.975	97.5599	82.1609	111.489	105.46	93.0596	107.539	111.16
A0A494C105	Lysosomal dipeptide transporter MFSD1 (Major facilitator superfamily domain-containing protein 1)	2	0.000114	0.000509295	9.5772e-06	70.2928	66.8089	73.6446	256.931	313.628	203.466	246.856	257.064	193.408
A0A494C108	Protein KRI1 homolog	10	2.19318e-06	0	6.79012e-07	634.7	560.887	448.672	110.334	85.8744	93.9758	154.012	118.992	133.852
A0A494C120	Zinc finger matrin-type 3	2	0.00112826	0.00128205	0.000269872	31.1077	NaN	83.1976	31.0533	NaN	NaN	NaN	NaN	NaN
A0A494C143	Disco interacting protein 2 homolog A	6	3.05725e-06	0	8.15733e-07	NaN	65.2083	14.0181	46.7264	26.6762	22.2745	25.4667	21.1854	21.0785
A0A494C146	Protoporphyrinogen oxidase (EC 1.3.3.4)	16	2.3154e-06	0	6.9961e-07	147.195	117.611	76.0601	241.252	210.358	173.193	277.816	181.486	202.872
A0A494C164	Signal transducer and activator of transcription	4	7.99352e-05	0.000509295	6.97475e-06	NaN	NaN	NaN	22.3745	37.0524	NaN	27.3084	27.9869	35.8451
A0A494C189	Histone H2A	1	0.000689433	0.00114248	0.000127963	847.758	837.472	1136.49	743.938	566.993	1120.76	699.241	782.782	667.198
A0A494C1B9	Guanylate cyclase soluble subunit beta-1 (EC 4.6.1.2) (Guanylate cyclase soluble subunit beta-3) (Soluble guanylate cyclase small subunit)	3	0.000250068	0.000548847	2.0727e-05	NaN	NaN	NaN	44.1148	65.1652	60.4089	46.1605	69.4229	83.2914
A0A494C1F2	Nuclear pore complex protein Nup214 (214 kDa nucleoporin) (Nucleoporin Nup214)	34	1.71405e-06	0	5.92546e-07	291.838	253.238	265.31	550.265	708.569	616.269	557.351	645.164	701.659
A0A494C1J1	Cytospin-A	1	0.00580082	0.0063874	0.00293639	NaN	NaN	NaN	23.5698	12.1689	10.9026	NaN	18.6939	16.9498
A0A494C1M4	10-formyltetrahydrofolate dehydrogenase (EC 1.5.1.6)	34	6.06018e-06	0	1.20531e-06	73.1149	71.67	64.4936	180.613	168.779	163.844	173.116	164.843	143.577
A0A494C1Q4	Phosphoacetylglucosamine mutase (PAGM) (EC 5.4.2.3) (Acetylglucosamine phosphomutase) (N-acetylglucosamine-phosphate mutase)	16	1.14458e-07	0	1.55216e-07	47.5938	49.7928	37.835	186.744	140.332	131.494	181.297	149.909	160.53
A0A494C1T9	Family with sequence similarity 83 member H	2	0.0005315	0.00100452	8.09455e-05	NaN	NaN	NaN	NaN	NaN	NaN	18.5218	29.986	36.4127
A0A494C1V1	Neurobeachin-like protein 2	2	0.00230788	0.0035179	0.000665974	NaN	NaN	NaN	23.7458	NaN	NaN	29.9412	17.8668	11.8802
A0A499FI31	Spliceosome associated factor 3, U4/U6 recycling protein (Squamous cell carcinoma antigen recognized by T-cells 3)	15	1.01798e-05	0	1.64877e-06	163.624	152.058	144.611	57.3083	80.6405	82.7305	83.3853	83.8138	88.3451
A0A499FIX8	Extended synaptotagmin-2	29	3.95261e-05	0	4.02871e-06	112.394	128.69	164.089	642.625	686.43	651.217	570.581	530.219	551.196
A0A499FIY5	F-box/WD repeat-containing protein 8 (F-box and WD-40 domain-containing protein 8)	5	4.66892e-05	0	4.55113e-06	205.002	192.417	133.231	100.337	70.1008	81.4989	76.4731	78.5747	66.3195
A0A499FIZ0	WD repeat-containing protein 26	19	6.07062e-07	0	3.28222e-07	1750.6	1656.65	1566.85	219.045	182.089	184.281	311.991	222.715	231.563
A0A499FJI4	E3 ubiquitin-protein ligase MYCBP2 (EC 2.3.2.33) (Myc-binding protein 2) (Protein associated with Myc)	6	0.000606128	0.00100452	0.000102727	65.1181	100.577	114.59	12.6158	60.9532	NaN	13.0195	35.6555	35.9398
A0A499FJK2	Transforming growth factor beta	2	0.00124891	0.00143655	0.000309542	NaN	115.072	145.592	49.0614	128.394	163.687	70.582	115.407	135.408
A0A4D5RA59	GTP-eEF1A C-terminal domain-containing protein	1	8.14215e-05	0.000509295	7.08514e-06	168.509	379.055	253.606	594.083	607.467	1016	1413.99	2308.31	1246.35
A0A4D5RA83	Uncharacterized protein	1	0.00029402	0.000548847	2.54481e-05	NaN	NaN	NaN	436.582	379.397	434.167	512.9	688.688	586.048
A0A4D5RA86	Annexin	1	0.000377256	0.000711364	4.04201e-05	94.5089	41.8501	NaN	22.889	NaN	NaN	16.0519	14.5984	23.472
A0A4D6UXC9	DNA topoisomerase 2 (EC 5.6.2.2)	5	1.30661e-06	0	5.0911e-07	28.2799	NaN	42.0767	20.1697	53.4634	72.5054	53.6775	79.0708	76.5189
A0A4P2SQP7	MHC class I antigen	1	0.000440223	0.000864006	5.58529e-05	21.2228	NaN	NaN	119.537	39.479	17.853	75.4875	91.6466	111.071
A0A590UJ43	non-specific serine/threonine protein kinase (EC 2.7.11.1)	7	6.91801e-07	0	3.53761e-07	695.158	257.098	218.477	162.654	111.087	90.9241	251.024	227.286	221.93
A0A590UJ73	tRNA-splicing endonuclease subunit Sen34 (EC 4.6.1.16)	8	6.26819e-06	0	1.22956e-06	242.942	306.857	316.44	267.263	362.437	403.231	455.709	583.909	563.983
A0A590UJ78	hypoxia-inducible factor-proline dioxygenase (EC 1.14.11.29)	3	0.000437979	0.000864006	5.52678e-05	76.8122	NaN	71.6976	88.7457	129.666	82.056	85.9425	119.773	148.299
A0A590UJB6	Voltage-gated potassium channel subunit beta-2 (K(+) channel subunit beta-2) (Kv-beta-2)	4	0.00030262	0.000548847	2.66038e-05	130.353	142.995	132.151	52.8614	83.2879	97.4193	41.4057	51.5391	51.208
A0A590UJJ5	Protoheme IX farnesyltransferase, mitochondrial (EC 2.5.1.141) (Heme O synthase)	4	0.000188182	0.000548847	1.55853e-05	NaN	NaN	NaN	105.456	110.678	90.93	103.446	98.5404	122.672
A0A590UJK3	Sarcolemmal membrane-associated protein	13	1.54124e-07	0	1.69598e-07	84.1539	95.179	110.003	115.418	153.097	117.975	111.57	133.817	147.692
A0A590UJS4	Nipped-B protein	9	0.000135048	0.000548847	1.12571e-05	8.42983	NaN	NaN	20.8917	29.9803	12.6504	13.9603	23.2562	24.1653
A0A590UJX5	AMP deaminase (EC 3.5.4.6)	3	0.00026182	0.000548847	2.18335e-05	245.309	56.3853	50.9925	71.3148	24.9507	46.5297	64.3089	25.271	24.4079
A0A5C2FT34	IGL c88_light_IGKV2D-29_IGKJ2	1	0.00369942	0.00436747	0.00129656	NaN	22.1723	NaN	24.4771	52.184	69.5745	NaN	NaN	NaN
A0A5C2G2X4	IGL c2305_light_IGKV4-1_IGKJ2	1	0.000100021	0.000509295	8.4905e-06	205.331	396.175	502.538	259.931	267.68	275.013	115.633	87.8403	87.354
A0A5C2G9M2	IGL c525_light_IGKV3-11_IGKJ3	1	0.00205575	0.00264057	0.000574465	69.7132	NaN	NaN	34.9019	NaN	NaN	NaN	NaN	NaN
A0A5C2GA79	IGL c302_light_IGKV3-20_IGKJ1	1	0.00388397	0.00450789	0.00139889	64.1646	NaN	NaN	35360.3	NaN	37671.7	NaN	NaN	NaN
A0A5C2GAH8	IGH c293_heavy__IGHV1-18_IGHD4-17_IGHJ4	1	0.000466461	0.00100452	6.28299e-05	1431.25	1554.86	1449.27	1393.28	1732.84	1336.08	454.08	502.21	658.895
A0A5C2GDW3	IGH + IGL c109_heavy_IGHV3-11_IGHD3-10_IGHJ4	1	0.00860776	0.00987764	0.00634514	139.119	NaN	NaN	131.011	NaN	NaN	89.6211	NaN	NaN
A0A5C2GVJ5	IG c1584_light_IGKV2-30_IGKJ2	1	0.00614433	0.00697847	0.00330449	372.014	NaN	NaN	40.3124	NaN	NaN	NaN	NaN	NaN
A0A5C2GXW3	IG c1592_light_IGKV2D-28_IGKJ3	2	0.00419541	0.00493347	0.00158691	NaN	NaN	NaN	2082.43	NaN	NaN	NaN	1275.46	5185.68
A0A5F9UP49	45 kDa calcium-binding protein (Stromal cell-derived factor 4)	14	1.98128e-05	0	2.51536e-06	153.111	161.141	162.802	402.103	460.789	434.18	467.061	659.945	559.507
A0A5F9UY30	Trans-golgi network protein 2	3	1.18232e-05	0	1.80948e-06	15.2191	NaN	NaN	92.952	22.614	32.9894	52.2665	22.6671	25.6371
A0A5F9YFS9	Signal peptidase complex subunit 1 (Microsomal signal peptidase 12 kDa subunit)	1	0.000227361	0.000548847	1.87689e-05	NaN	NaN	NaN	265.624	162.264	NaN	182.543	NaN	NaN
A0A5F9ZH13	Intraflagellar transport protein 46 homolog	4	4.75106e-05	0	4.61073e-06	40.2607	37.0096	20.9688	19.0462	54.4223	24.1903	28.6011	25.2923	32.1372
A0A5F9ZH79	Activating signal cointegrator 1 complex subunit 1	7	9.08168e-05	0.000509295	7.7893e-06	349.584	302.458	269.034	66.7204	43.825	61.6907	68.4044	69.3433	59.1292
A0A5F9ZHB6	DNA primase (EC 2.7.7.-)	10	0.000103457	0.000509295	8.75515e-06	99.318	121.114	128.62	130.534	95.9623	117.629	130.46	130.491	132.638
A0A5F9ZHD5	adenosylmethionine decarboxylase (EC 4.1.1.50)	2	4.68928e-06	0	1.03824e-06	35.7346	68.9222	56.9673	69.0636	NaN	56.1405	62.5185	67.1929	65.8076
A0A5F9ZHJ0	Acetyl-CoA acetyltransferase, mitochondrial (EC 2.3.1.9) (Acetoacetyl-CoA thiolase)	1	0.000367065	0.000711364	3.81773e-05	NaN	NaN	NaN	NaN	40.0068	57.1609	34.3088	71.2799	73.6024
A0A5F9ZHM4	L-lactate dehydrogenase (EC 1.1.1.27)	17	3.90756e-06	0	9.35827e-07	582.179	672.893	656.041	985.516	918.689	864.154	685.637	730.023	729.352
A0A5F9ZHN2	ASXL transcriptional regulator 2	1	0.000929503	0.00128205	0.000204474	16.2139	NaN	NaN	11.1019	NaN	NaN	12.4648	9.10335	10.4681
A0A5F9ZHN7	Phosphatidylinositol-3-phosphatase SAC1 (EC 3.1.3.64) (Phosphatidylinositol-4-phosphate phosphatase) (Suppressor of actin mutations 1-like protein)	24	2.09832e-05	0	2.61162e-06	289.168	312.153	323.538	586.03	668.061	676.449	519.213	561.607	553.242
A0A5F9ZHN9	Aldehyde dehydrogenase	19	5.98058e-06	0	1.19596e-06	616.303	553.367	505.177	2621.75	2936.91	2753.39	3131.94	3724.78	4144.45
A0A5F9ZHQ7	Uncharacterized protein	2	1.71997e-05	0	2.29506e-06	34.499	NaN	NaN	28.6722	NaN	17.9928	16.0354	23.2506	NaN
A0A5F9ZHR7	Lysosomal acid phosphatase (EC 3.1.3.2)	5	2.07103e-05	0	2.58929e-06	100.296	NaN	116.264	105.018	122.804	159.58	81.483	81.542	95.4444
A0A5F9ZHS3	Menin	10	3.88993e-05	0	3.98268e-06	122.408	179.696	125.575	180.908	196.91	190.328	186.684	258.32	265.04
A0A5F9ZHU7	DNA primase large subunit (DNA primase 58 kDa subunit)	7	4.15304e-06	0	9.68683e-07	123.997	157.694	137.831	58.5123	93.3667	48.147	65.6089	60.058	48.5446
A0A5F9ZHY7	BRI3 binding protein	2	4.30652e-06	0	9.88885e-07	84.7967	NaN	45.5248	94.5583	112.384	59.5515	66.3964	39.7734	35.9109
A0A5F9ZI21	Rho guanine nucleotide exchange factor 2 (Guanine nucleotide exchange factor H1)	19	1.55686e-05	0	2.15303e-06	201.684	160.172	127.99	75.0143	57.1935	69.0642	68.7863	58.5702	72.0798
A0A5F9ZI63	Polycomb protein EED (Polycomb protein eed)	6	0.000235072	0.000548847	1.94151e-05	123.482	127.426	202.589	79.7483	142.212	138.186	100.17	126.046	149.084
A0A5H1ZRP4	Negative elongation factor B	16	2.84541e-06	0	7.839e-07	185.793	276.687	235.403	142.525	112.069	124.433	157.741	117.419	126.04
A0A5H1ZRR2	CNKSR family member 3	3	0.0011068	0.00128205	0.000262796	30.8349	NaN	NaN	NaN	24.2129	12.9012	11.2295	21.8525	24.7638
A0A5H1ZRS1	Pericentriolar material 1	18	4.45192e-05	0	4.39344e-06	NaN	44.042	NaN	85.2255	80.8401	77.962	83.542	101.454	112.172
A0A5K1VW28	ethanolamine kinase (EC 2.7.1.82)	3	0.00105092	0.00128205	0.000244366	NaN	NaN	NaN	NaN	NaN	59.7653	57.3276	31.7469	50.3592
A0A5K1VW95	Malate dehydrogenase (EC 1.1.1.37)	8	8.73161e-05	0.000509295	7.52561e-06	611.978	435.119	529.922	305.235	316.596	308.29	305.647	305.486	258.149
A0A654IBU3	Gap junction protein	4	0.000126127	0.000548847	1.05396e-05	NaN	NaN	NaN	38.8064	33.3052	34.9538	66.2668	49.9387	57.317
A0A654IDC0	Gap junction protein	1	0.000415185	0.000864006	4.94497e-05	NaN	NaN	NaN	24.4137	61.9292	40.2829	52.1208	87.7642	86.3047
A0A669KA35	Proprotein convertase subtilisin/kexin type 5 (Proprotein convertase 5) (Proprotein convertase 6) (Subtilisin/kexin-like protease PC5)	2	0.00237445	0.0035179	0.000691354	NaN	NaN	NaN	29.9664	115.536	NaN	25.5596	29.1447	27.3032
A0A669KAV7	Protein Wiz (Widely-interspaced zinc finger-containing protein)	31	8.59889e-06	0	1.48658e-06	1360.75	1363.28	1344.68	109.449	71.3264	67.3234	57.0908	57.75	51.4671
A0A669KAW1	Fucosyltransferase 8	3	0.000410068	0.000864006	4.81788e-05	NaN	NaN	NaN	33.3698	53.421	39.2776	33.1025	43.2459	NaN
A0A669KAX4	Cullin-4B	21	3.30409e-05	0	3.54835e-06	99.5776	85.3169	124.124	107.203	109.912	119.989	81.9282	101.01	101.855
A0A669KAX9	Large ribosomal subunit protein uL2m (39S ribosomal protein L2, mitochondrial)	7	1.23859e-05	0	1.86293e-06	288.525	322.344	292.498	126.583	125.016	186.072	133.97	117.96	106.841
A0A669KAY5	tRNA-dihydrouridine(20a/20b) synthase [NAD(P)+]-like (EC 1.3.1.90) (tRNA-dihydrouridine synthase 4-like)	2	0.000366355	0.000711364	3.80244e-05	NaN	NaN	NaN	NaN	26.1104	39.1842	32.5112	27.7502	18.593
A0A669KB05	Catenin delta 1	27	4.75131e-06	0	1.04612e-06	290.224	246.467	255.745	605.578	563.44	525.476	560.296	494.53	536.654
Q92538	Golgi-specific brefeldin A-resistance guanine nucleotide exchange factor 1	15	8.1767e-06	0	1.44178e-06	646.706	394.02	456.512	1696.2	1390.57	1291.94	2059.79	1551.54	1765.05
A0A669KB12	histone acetyltransferase (EC 2.3.1.48)	2	5.74974e-05	0.000296736	5.33384e-06	119.707	107.741	100.484	40.1123	42.158	27.6063	20.8457	40.3687	45.2687
A0A669KB29	CXXC-type zinc finger protein 1 (CpG-binding protein) (PHD finger and CXXC domain-containing protein 1)	2	0.000128744	0.000548847	1.07494e-05	7.56695	30.0779	30.4283	166.991	25.2851	30.3423	NaN	29.3848	35.1961
A0A669KB41	Alpha-synuclein	4	4.50801e-05	0	4.43423e-06	289.748	180.57	179.113	37.9218	48.0012	54.4517	43.9499	42.0414	36.5893
A0A669KB53	Signal transducer and activator of transcription	29	2.34682e-06	0	7.04826e-07	171.825	210.913	231.06	316.735	427.659	435.922	351.58	344.505	404.903
A0A669KBH4	Cullin 7	29	1.22158e-05	0	1.84685e-06	926.083	745.889	767.198	319.808	356.206	364.667	325.711	276.385	277.123
A0A669KBJ7	Activity-dependent neuroprotector homeobox protein (Activity-dependent neuroprotective protein)	4	0.00189328	0.00264057	0.000518979	84.7143	NaN	64.2148	48.1121	46.6869	18.5756	57.9122	35.2983	17.5481
A0A669KBL1	Ubiquitin carboxyl-terminal hydrolase 7 (EC 3.4.19.12) (Deubiquitinating enzyme 7) (Herpesvirus-associated ubiquitin-specific protease) (Ubiquitin thioesterase 7) (Ubiquitin-specific-processing protease 7)	36	1.85034e-07	0	1.81228e-07	330.816	244.412	303.492	175.61	123.991	142.881	179.528	135.461	137.926
A0A6B9WFI1	MHC class I antigen	7	2.52851e-05	0	2.95545e-06	138.942	170.291	101.097	832.222	544.638	573.159	780.979	848.572	850.193
A0A6E1XE14	Transcription factor AP-2-alpha (AP-2 transcription factor) (Activating enhancer-binding protein 2-alpha) (Activator protein 2)	2	0.00016063	0.000548847	1.33405e-05	52.1462	NaN	NaN	46.4992	22.3258	40.2543	45.803	39.282	39.8246
A0A6I8PIV1	Leucine--tRNA ligase, cytoplasmic (EC 6.1.1.4) (Leucyl-tRNA synthetase)	36	4.77426e-06	0	1.04902e-06	231.469	295.869	241.77	360.448	340.646	373.361	347.133	357.761	362.112
A0A6I8PIX7	Supervillin (Archvillin) (p205/p250)	58	2.70387e-07	0	2.13398e-07	514.868	491.608	455.93	408.543	373.583	320.36	505.612	515.64	518.326
A0A6I8PLD9	Dolichyl-diphosphooligosaccharide--protein glycosyltransferase subunit KCP2 (Keratinocyte-associated protein 2)	1	0.000261749	0.000548847	2.18265e-05	262.257	242.648	207.161	1582.81	2187.4	2021.29	1496.99	2048.14	2059.63
A0A6I8PRB2	SWIM-type zinc finger 7 associated protein 1	1	0.0035085	0.00407486	0.0011967	NaN	NaN	NaN	NaN	NaN	85.2363	78.3496	57.1069	93.7017
A0A6I8PRJ0	Adhesion G protein-coupled receptor L2	27	9.18783e-06	0	1.54798e-06	164.431	135.102	77.383	363.16	396.634	388.895	397.482	364.555	390.932
A0A6I8PRM1	NEDD4 binding protein 2 like 2	6	6.23888e-05	0.000296736	5.68847e-06	NaN	20.5349	NaN	119.202	48.2875	38.2661	101.574	48.2281	48.8282
A0A6I8PRS5	G patch domain-containing protein 11 (Coiled-coil domain-containing protein 75)	4	0.000713235	0.00114248	0.000135324	594.993	949.525	1058.8	NaN	36.3887	30.3549	153.702	NaN	NaN
A0A6I8PRU0	Cadherin EGF LAG seven-pass G-type receptor 1	11	1.79824e-06	0	6.08508e-07	82.5457	NaN	80.1174	81.2739	105.238	116.752	93.636	108.218	107.545
A0A6I8PS19	Guanine nucleotide-binding protein-like 3-like protein	17	1.31415e-07	0	1.61238e-07	313.759	347.112	336	237.419	279.143	288.255	240.703	331.958	377.69
A0A6I8PTZ8	Protein argonaute-1	19	0.000137893	0.000548847	1.14873e-05	399.69	536.75	420.855	56.8348	79.1277	81.2262	50.5964	66.2464	81.8184
A0A6I8PU73	DnaJ homolog subfamily C member 7	21	7.8652e-06	0	1.40827e-06	248.396	299.564	337.734	347.875	457.051	447.538	812.255	860.005	890.936
A0A6M5CDG2	Tetraspanin	2	0.000226116	0.000548847	1.86659e-05	NaN	192.34	NaN	118.067	779.501	857.298	110.367	580.772	298.909
A0A6M8YHF9	Bifunctional lysine-specific demethylase and histidyl-hydroxylase (EC 1.14.11.-)	7	4.07175e-05	0	4.11604e-06	95.1879	146.549	190.897	58.7122	61.243	57.4642	36.9588	37.8729	30.829
A0A6Q8JR05	Protocadherin Fat 4 (FAT tumor suppressor homolog 4) (Fat-like cadherin protein FAT-J)	13	8.29067e-05	0.000509295	7.19571e-06	NaN	NaN	59.3225	49.6168	51.8628	54.45	40.0634	49.7453	60.747
A0A6Q8PEV5	Centrosomal protein of 41 kDa (Testis-specific gene A14 protein)	3	0.000307998	0.000548847	2.73731e-05	NaN	NaN	NaN	13.2348	NaN	NaN	9.49114	22.2187	NaN
A0A6Q8PEY3	NudE neurodevelopment protein 1 (NudE nuclear distribution gene E homolog 1 (A. nidulans), isoform CRA_c)	4	0.000355027	0.000711364	3.56526e-05	182.914	123.594	215.152	72.303	100.073	112.904	94.0937	111.651	109.272
A0A6Q8PEZ7	Chloride channel CLIC-like protein 1	11	0.000165065	0.000548847	1.37029e-05	224.34	243.757	223.77	256.787	336.417	291.346	166.669	154.141	242.997
A0A6Q8PEZ9	Hexosyltransferase (EC 2.4.1.-)	3	0.000682051	0.00114248	0.000125693	NaN	NaN	NaN	50.32	78.946	73.1461	33.3862	52.1282	47.8293
A0A6Q8PF05	RNA-binding protein Musashi homolog 2	6	7.96076e-05	0.000509295	6.95046e-06	391.805	338.102	325.548	178.286	138.61	150.637	178.465	181.738	204.253
A0A6Q8PF10	LARGE xylosyl- and glucuronyltransferase 1	1	0.00298196	0.00407486	0.000945498	NaN	NaN	NaN	14.2484	NaN	NaN	10.021	NaN	NaN
A0A6Q8PF33	Alanine--tRNA ligase (EC 6.1.1.7) (Protein lactyltransferase AARS1)	22	8.05289e-07	0	3.86111e-07	107.568	115.645	118.508	108.49	121.066	118.487	116.184	147.78	130.716
A0A6Q8PF35	Charged multivesicular body protein 1A	5	0.00106808	0.00128205	0.000250024	111.195	NaN	73.1567	153.482	164.618	165.299	252.498	128.966	194.292
A0A6Q8PF40	Trafficking from ER to golgi regulator	2	0.000166005	0.000548847	1.37798e-05	282.794	495.928	482.631	167.626	254.465	219.124	158.123	NaN	NaN
A0A6Q8PF47	Histidine--tRNA ligase, cytoplasmic (EC 6.1.1.21) (Histidyl-tRNA synthetase)	5	5.85513e-06	0	1.18115e-06	134.27	171.906	227.036	114.43	120.632	116.198	119.726	105.922	142.383
A0A6Q8PF62	FIG4 phosphoinositide 5-phosphatase	6	0.000202021	0.000548847	1.67047e-05	NaN	NaN	NaN	31.2571	35.0513	36.6498	34.9966	30.1953	39.3282
A0A6Q8PFA6	Kinesin-like protein	13	3.36191e-05	0	3.5916e-06	316.462	317.462	303.03	93.292	88.0419	117.374	100.852	130.446	132.163
A0A6Q8PFC2	NOVA alternative splicing regulator 2 (Neuro-oncological ventral antigen 2)	2	0.00012927	0.000548847	1.07916e-05	47.5191	143.459	141.39	132.574	103.622	109.185	36.1285	83.9948	87.7735
A0A6Q8PFE6	Polypyrimidine tract-binding protein 2 (Neural polypyrimidine tract-binding protein)	8	0.000166303	0.000548847	1.38041e-05	548.691	223.438	302.839	425.125	NaN	NaN	209.876	62.4683	92.6093
A0A6Q8PFG8	Protein O-mannose kinase (EC 2.7.1.183) (Protein kinase-like protein SgK196) (Sugen kinase 196)	6	9.83438e-05	0.000509295	8.36184e-06	123.764	90.2006	NaN	188.574	133.932	127.072	170.528	168.743	156.543
A0A6Q8PFI7	E3 ubiquitin-protein ligase (EC 2.3.2.26)	5	3.7198e-05	0	3.85736e-06	64.221	48.813	32.987	45.0162	25.7241	36.7645	33.0038	48.8557	52.3487
A0A6Q8PFL5	Leucine rich repeat and sterile alpha motif containing 1	3	0.000417726	0.000864006	5.0086e-05	NaN	NaN	NaN	13.5297	10.4531	NaN	9.34304	23.027	18.1474
A0A6Q8PFQ0	Signal induced proliferation associated 1 like 2	7	7.27515e-05	0.000296736	6.44469e-06	113.367	NaN	NaN	81.6318	77.6581	80.5726	59.2022	114.314	88.9377
A0A6Q8PFU3	Platelet-activating factor acetylhydrolase IB subunit alpha (Lissencephaly-1 protein) (LIS-1) (PAF acetylhydrolase 45 kDa subunit) (PAF-AH 45 kDa subunit) (PAF-AH alpha) (PAFAH alpha)	5	0.000106455	0.000509295	8.98744e-06	77.4569	75.0281	90.6448	55.9491	63.949	49.0577	48.4875	65.345	68.5196
A0A6Q8PFW4	Inverted formin-2	8	0.000222913	0.000548847	1.84019e-05	34.6571	NaN	87.1729	35.6467	24.0492	NaN	35.4435	26.1779	28.5027
A0A6Q8PG35	Riboflavin transporter	1	0.000176735	0.000548847	1.46552e-05	NaN	NaN	NaN	373.307	NaN	NaN	323.726	NaN	NaN
A0A6Q8PG98	MKS transition zone complex subunit 1	1	1.70173e-05	0	2.27937e-06	NaN	NaN	NaN	NaN	41.8901	37.0744	40.2086	45.8387	40.3091
A0A6Q8PGB0	DNA-directed RNA polymerase subunit (EC 2.7.7.6)	29	1.06598e-06	0	4.53578e-07	295.78	302.686	274.287	200.593	234.359	249.42	208.976	207.276	179.448
A0A6Q8PGF4	FA complementation group I	67	1.84308e-05	0	2.39986e-06	342.838	273.765	288.35	1021.55	980.742	1017.91	974.856	990.561	948.118
A0A6Q8PGG9	E3 ubiquitin-protein ligase (EC 2.3.2.26)	21	2.42146e-06	0	7.17093e-07	155.749	192.691	238.938	87.5614	139.968	127.613	81.237	105.024	114.133
A0A6Q8PGJ2	Intraflagellar transport protein 172 homolog	4	4.64561e-05	0	4.5342e-06	139.13	55.7134	58.8392	48.0449	64.1921	82.3024	55.2219	62.9809	87.7588
A0A6Q8PGL3	Ganglioside induced differentiation associated protein 1	13	8.11799e-05	0.000509295	7.06718e-06	135.25	211.046	134.135	1216.82	810.534	810.859	1334.26	1224.2	1511.95
A0A6Q8PGT6	DNA-binding protein SMUBP-2 (EC 3.6.4.12) (EC 3.6.4.13) (ATP-dependent helicase IGHMBP2)	2	0.000309239	0.000548847	2.7556e-05	132.771	180.11	199.285	67.5611	30.7949	74.8268	73.2081	46.3154	55.5995
A0A6Q8PH21	Solute carrier family 12 member 6	2	4.90631e-06	0	1.06564e-06	NaN	NaN	NaN	NaN	25.3995	30.7274	25.6069	33.8338	41.4185
A0A6Q8PH91	Mono-ADP ribosylhydrolase 1	4	0.000276635	0.000548847	2.33719e-05	59.1492	NaN	NaN	39.7556	NaN	61.9955	26.1584	31.9216	32.4566
A0A6Q8PHE5	Ubiquitin-protein ligase E3A (EC 2.3.2.26)	3	0.000516095	0.00100452	7.65689e-05	85.0087	NaN	NaN	62.9927	NaN	20.9693	75.0135	33.2136	27.8986
A0A6Q8PHH9	Glycine--tRNA ligase (EC 6.1.1.14) (Diadenosine tetraphosphate synthetase)	27	1.23158e-05	0	1.85631e-06	541.68	626.043	559.129	1545.82	1678	1576.48	1578.63	1845.67	1811.63
A0A7G6J4N4	Ubiquitin carboxyl-terminal hydrolase (EC 3.4.19.12)	11	1.50026e-06	0	5.50178e-07	480.467	462.464	417.562	160.015	146.009	139.302	147.009	168.627	153.777
A0A7I2PIU1	non-specific serine/threonine protein kinase (EC 2.7.11.1)	2	0.00775227	0.00812168	0.00524791	NaN	15.1339	NaN	1.81769	6.24053	NaN	NaN	8.14037	7.17599
A0A7I2RN43	DnaJ heat shock protein family (Hsp40) member B5	4	0.000154696	0.000548847	1.28555e-05	NaN	47.6833	26.8	32.3213	NaN	35.5105	61.5342	48.1441	29.4066
A0A7I2ST14	N-myc downstream regulated 1	3	0.000150719	0.000548847	1.25307e-05	32.4548	NaN	NaN	28.3479	28.8989	34.5987	28.9492	22.2448	19.4231
A0A7I2SU25	Bifunctional UDP-N-acetylglucosamine 2-epimerase/N-acetylmannosamine kinase (EC 2.7.1.60) (EC 3.2.1.183) (UDP-GlcNAc-2-epimerase/ManAc kinase)	11	9.44671e-06	0	1.57459e-06	NaN	140.283	118.914	154.993	172.974	190.319	144.987	206.258	213.175
A0A7I2V2B0	Sodium/hydrogen exchanger	8	2.51746e-05	0	2.94678e-06	NaN	NaN	NaN	92.7811	92.7507	86.3476	95.5614	107.672	87.3939
A0A7I2V2F9	Integrin beta	11	6.09713e-06	0	1.20964e-06	91.3977	58.9537	44.3138	118.914	101.774	131.128	79.2817	85.6531	88.1497
A0A7I2V2G1	Signal transducer and activator of transcription	17	5.42084e-06	0	1.12908e-06	543.985	522.557	519.715	293.946	342.936	311.159	253.74	301.512	280.88
A0A7I2V2K5	Nascent polypeptide associated complex subunit alpha	4	0.000127773	0.000548847	1.06714e-05	234.156	229.046	249.642	132.167	109.857	103.398	128.969	209.621	216.188
A0A7I2V2M2	Acyl-CoA-binding domain-containing protein 5	7	4.97619e-05	0	4.7739e-06	NaN	82.885	89.8629	99.0171	105.612	117.479	101.985	90.5476	90.4803
A0A7I2V2Q8	Dipeptidyl peptidase 1 (EC 3.4.14.1) (Cathepsin C) (Cathepsin J) (Dipeptidyl peptidase I) (Dipeptidyl transferase)	6	0.000197319	0.000548847	1.63247e-05	27.9317	NaN	NaN	106.204	136.111	113.247	96.2636	79.6018	72.7819
A0A7I2V2U2	Small glutamine-rich tetratricopeptide repeat-containing protein alpha (Alpha-SGT)	7	8.13444e-05	0.000509295	7.07941e-06	194.222	152.161	120.341	129.482	201.482	134.479	115.543	122.689	113.141
A0A7I2V2U9	MAP/microtubule affinity-regulating kinase 3 (EC 2.7.11.1)	7	0.0001693	0.000548847	1.40488e-05	103.375	89.2229	118.536	61.3812	67.3249	62.2413	86.8968	75.3078	86.3987
A0A7I2V351	Importin subunit alpha	19	4.17829e-08	0	1.39041e-07	2419.95	2093.29	2122.42	4194.19	3358.01	3001.46	4210.8	3332.16	3454.5
A0A7I2V365	Citron rho-interacting serine/threonine kinase	1	0.000288491	0.000548847	2.47519e-05	104.372	25.0212	51.3023	NaN	NaN	NaN	16.6229	NaN	NaN
A0A7I2V377	Calcium modulating ligand	7	5.09637e-06	0	1.08931e-06	35.8429	66.0113	33.1484	69.9991	93.2992	75.212	83.0021	72.5154	91.9889
A0A7I2V383	Bcl-2-like protein 2 (Apoptosis regulator Bcl-W) (Nuclear poly(A)-binding protein 1) (Poly(A)-binding protein II) (Polyadenylate-binding nuclear protein 1) (Polyadenylate-binding protein 2)	6	1.66791e-05	0	2.25015e-06	1274.85	881.153	1084.58	246.046	178.374	237.861	306.475	216.23	183.469
A0A7I2V3A1	Synaptobrevin homolog YKT6	3	5.57506e-05	0.000296736	5.20738e-06	86.3339	NaN	54.8283	74.6986	34.8208	38.0258	58.9325	52.339	52.9545
A0A7I2V3A9	Kinesin-like protein	12	5.51444e-05	0.000296736	5.1635e-06	83.6937	153.995	115.077	80.5528	134.776	86.8292	81.8698	88.9538	103.512
A0A7I2V3B4	Sec1 family domain-containing protein 1 (Syntaxin-binding protein 1-like 2)	25	5.76147e-06	0	1.17002e-06	244.346	296.304	231.942	354.105	456.806	416.296	343.225	380.908	369.952
A0A7I2V3F2	Probable ribosome biogenesis protein RLP24 (Ribosomal L24 domain-containing protein 1) (Ribosomal protein L24-like)	2	1.63353e-06	0	5.76914e-07	217.08	176.61	167.324	87.3781	56.5795	36.4183	85.1036	43.0792	94.2912
A0A7I2V3I0	Eukaryotic translation initiation factor 3 subunit E (eIF3e) (Eukaryotic translation initiation factor 3 subunit 6) (eIF-3 p48)	18	5.41964e-06	0	1.12893e-06	1231.64	1427.17	1305.87	193.557	248.54	213.571	236.135	201.932	359.068
A0A7I2V3T6	Transcription factor BTF3	1	7.73937e-06	0	1.39462e-06	117.491	51.8477	66.2904	58.6056	73.5409	NaN	44.4841	94.4464	63.5562
A0A7I2V3W3	ADAM metallopeptidase domain 9	12	5.49213e-05	0.000296736	5.14736e-06	11.2822	NaN	NaN	41.5278	64.3597	62.2623	73.3846	61.0872	54.5098
A0A7I2V403	Zinc finger FYVE domain-containing protein 26	16	7.18948e-09	0	1.39041e-07	81.0395	46.6815	172.958	104.911	127.32	157.619	98.8125	108.68	138.971
A0A7I2V416	Sperm antigen with calponin homology and coiled-coil domains 1	24	1.31871e-05	0	1.93782e-06	91.9093	158.474	329.575	358.649	298.355	262.517	482.995	239.283	297.312
A0A7I2V428	Nucleolin	27	2.00007e-08	0	1.39041e-07	71841.6	56759.2	62455.7	26144.3	18681.7	17724.9	25569.8	19135.5	19142
A0A7I2V430	ATP-dependent RNA helicase (EC 3.6.4.13)	35	2.61965e-06	0	7.48892e-07	3574.55	2539.43	2604.95	1504.2	1160.38	1283.58	1264.1	1179.77	1114.71
A0A7I2V484	Cathepsin L	2	0.000441043	0.000864006	5.6067e-05	NaN	NaN	NaN	28.3038	NaN	8.3544	14.9142	NaN	NaN
A0A7I2V490	DNA (cytosine-5)-methyltransferase (EC 2.1.1.37)	7	0.000296153	0.000548847	2.57264e-05	149.253	175.278	284.626	84.662	NaN	NaN	75.0485	82.1764	79.8487
A0A7I2V4E4	Eukaryotic translation initiation factor 4H	4	1.64534e-05	0	2.23056e-06	161.501	144.487	170.128	94.5249	77.0193	63.2592	105.873	78.6494	83.0235
A0A7I2V4F4	CMP-N-acetylneuraminate-beta-galactosamide-alpha-2,3-sialyltransferase 4 (EC 2.4.3.2) (EC 2.4.3.4) (EC 2.4.3.6) (Alpha 2,3-sialyltransferase IV) (Gal-beta-1,3-GalNAc-alpha-2,3-sialyltransferase) (Gal-beta-1,4-GlcNAc-alpha-2,3-sialyltransferase) (N-acetyllactosaminide alpha-2,3-sialyltransferase) (ST3Gal IV) (Sialyltransferase 4C)	3	0.000189689	0.000548847	1.57074e-05	NaN	57.7469	NaN	42.0916	111.085	74.7741	62.9633	48.2847	59.1529
A0A7I2V4I5	Zinc finger CCCH-type containing 13	11	1.76318e-06	0	6.01905e-07	304.409	294.434	311.662	87.3823	95.5134	90.1456	76.5987	85.5395	102.529
A0A7I2V4J9	Laminin subunit beta-1 (Laminin B1 chain) (Laminin-1 subunit beta) (Laminin-10 subunit beta) (Laminin-12 subunit beta) (Laminin-2 subunit beta) (Laminin-6 subunit beta) (Laminin-8 subunit beta)	8	4.29706e-05	0	4.28064e-06	60.4116	NaN	69.185	71.5712	79.203	73.7391	79.2495	62.4626	77.8305
A0A7I2V4K5	Carboxypeptidase (EC 3.4.16.-)	4	5.72073e-05	0.000296736	5.31284e-06	31.8968	71.9415	83.1802	92.7759	116.463	96.8477	66.3203	100.277	101.919
A0A7I2V4L7	Polyadenylate-binding protein (PABP)	15	2.10406e-05	0	2.61631e-06	5547.84	6796.56	6523.71	847.502	893.759	1014.12	837.604	791.158	732.7
A0A7I2V4T6	NODAL modulator 3	45	6.02603e-07	0	3.26843e-07	543.565	485.134	473.362	1109.94	958.765	975.99	1119.06	1083.95	938.341
A0A7I2V539	Glycylpeptide N-tetradecanoyltransferase (EC 2.3.1.97)	9	1.37507e-06	0	5.23958e-07	219.673	277.938	264.138	157.811	121.374	196.303	124.836	115.34	149.971
A0A7I2V5C6	Presequence protease, mitochondrial (Pitrilysin metalloproteinase 1)	14	6.29782e-06	0	1.233e-06	NaN	NaN	109.102	72.3556	87.5873	90.5996	78.3698	76.7611	76.7781
A0A7I2V5D2	E3 ubiquitin-protein ligase makorin-2 (EC 2.3.2.27) (RING-type E3 ubiquitin transferase makorin-2)	6	0.000145309	0.000548847	1.20897e-05	181.207	138.199	122.985	32.7245	42.0861	49.8127	56.0117	27.2669	36.2121
A0A7I2V5H3	Protein activator of interferon induced protein kinase EIF2AK2	6	0.000117348	0.000548847	9.84122e-06	458.561	506.872	392.836	138.03	119.751	206.591	174.055	134.353	193.827
A0A7I2V5Q5	peptidylprolyl isomerase (EC 5.2.1.8)	6	6.77386e-05	0.000296736	6.07783e-06	473.796	595.227	686.816	143.967	105.82	105.45	111.194	107.907	93.5233
A0A7I2V5R1	Serine/threonine-protein kinase Nek9 (EC 2.7.11.1) (Nercc1 kinase) (Never in mitosis A-related kinase 9)	7	8.01291e-06	0	1.42421e-06	71.3227	126.309	65.686	106.193	132.857	133.176	103.463	101.749	126.969
A0A7I2V5T7	Prostaglandin E synthase 2 (EC 5.3.99.3) (Microsomal prostaglandin E synthase 2)	15	5.54679e-05	0.000296736	5.18692e-06	165.533	141.064	109.672	257.672	175.349	190.68	252.139	151.445	153.997
A0A7I2V5U5	Zona occludens protein 1 (Zonula occludens protein 1)	1	0.000129302	0.000548847	1.07942e-05	36.9621	NaN	NaN	26.8872	24.5821	NaN	206.532	NaN	NaN
A0A7I2V5Y5	Kinesin-like protein	14	1.13286e-05	0	1.76186e-06	68.2025	62.0613	NaN	23.1647	71.051	29.2526	50.3443	37.0385	37.7219
A0A7I2V5Z5	Coenzyme Q8B	12	1.59735e-06	0	5.69767e-07	185.346	115.646	226.4	218.613	322.021	353.396	313.595	381.542	404.761
A0A7I2Y1C3	Eukaryotic translation initiation factor 4 gamma 1	36	8.20704e-06	0	1.44502e-06	1053.12	1132.68	1153.05	436.709	495.417	432.334	544.182	568.824	609.874
A0A7I2YQ88	Polyadenylate-binding protein (PABP)	33	6.11759e-05	0.000296736	5.60044e-06	78275.8	89095.2	85820.4	12320.3	13289.7	13443.4	10028.3	9963.81	10823.7
A0A7I2YQ93	Tissue-type plasminogen activator (EC 3.4.21.68)	6	3.10735e-05	0	3.40034e-06	89.8205	76.5268	100.81	54.795	51.8121	62.1414	74.8538	73.3448	76.6465
A0A7I2YQ95	Importin subunit alpha	7	4.00208e-05	0	4.065e-06	88.8288	56.3727	26.2653	71.6133	27.4248	46.7764	64.9368	35.7882	53.4271
A0A7I2YQF8	Eukaryotic translation initiation factor 3 subunit I (eIF3i) (Eukaryotic translation initiation factor 3 subunit 2) (eIF-3-beta) (eIF3 p36)	17	7.02452e-06	0	1.31575e-06	960.339	806.959	803.048	221.398	268.327	263.126	219.382	204.539	215.867
A0A7I2YQG2	Ribosomal protein L19	5	7.06982e-05	0.000296736	6.29415e-06	3783.96	3098.75	3033.02	611.252	544.945	636.786	902.953	1215.34	1048.79
A0A7I2YQK0	Glycogen synthase kinase-3 beta (EC 2.7.11.26)	9	0.000153624	0.000548847	1.27679e-05	73.5143	92.1613	92.6165	86.6603	82.4116	96.1612	96.0376	92.892	84.6383
A0A7I2YQN9	G3BP stress granule assembly factor 1	16	1.39646e-05	0	2.00922e-06	3903.43	3677.82	3212.85	1324.6	1176.64	1129.35	1150.59	1082.94	1076.53
A0A7I2YQS5	Nuclear receptor binding SET domain protein 2	4	0.000735289	0.00114248	0.000142198	58.5248	78.4644	NaN	93.1952	NaN	NaN	19.9648	22.2957	28.1092
A0A7I2YQU6	WASP family homolog 6, pseudogene	3	0.00022768	0.000548847	1.87954e-05	135.873	72.7546	74.8641	232.362	60.7148	68.407	49.3037	56.2397	61.6795
A0A7I2YQW9	palmitoyl-protein hydrolase (EC 3.1.2.22)	7	3.42605e-05	0	3.63948e-06	79.9064	NaN	NaN	93.5922	85.1887	100.059	88.109	86.2946	116.747
A0A7N4I394	Pre-mRNA-processing factor 40 homolog A (Formin-binding protein 11) (Formin-binding protein 3)	12	5.72286e-05	0.000296736	5.31437e-06	1235.94	1248.54	1217.89	339.204	403.039	339.579	321.465	276.024	270.775
A0A7N4I3A3	Cytochrome P450 family 27 subfamily C member 1	1	7.15279e-05	0.000296736	6.35493e-06	NaN	NaN	NaN	NaN	NaN	NaN	42.175	41.1307	30.5945
A0A7N4YH79	Terminal nucleotidyltransferase 4B (EC 2.7.7.19) (Non-canonical poly(A) RNA polymerase PAPD5) (PAP-associated domain-containing protein 5) (Terminal guanylyltransferase) (Terminal uridylyltransferase 3) (Topoisomerase-related function protein 4-2)	5	1.06881e-05	0	1.69926e-06	75.6271	NaN	41.1568	54.845	37.3375	33.8301	47.6929	50.9375	44.8126
A0A7P0MKV3	Mitochondrial ribosomal protein S22	16	3.87404e-06	0	9.31286e-07	903.129	949.433	1011.44	438.968	459.997	440.252	338.198	332.127	354.935
A0A7P0MQR8	Microtubule actin crosslinking factor 1	24	1.20585e-06	0	4.86532e-07	101.191	142.894	126.84	77.4208	94.9143	91.2996	63.386	81.2297	67.8695
A0A7P0T7Z2	ADP ribosylation factor guanine nucleotide exchange factor 2	36	5.34274e-07	0	3.05255e-07	94.522	106.885	100.773	241.364	186.156	188.129	183.577	209.097	209.653
A0A7P0T811	HECT-type E3 ubiquitin transferase (EC 2.3.2.26)	9	0.000143454	0.000548847	1.19387e-05	NaN	NaN	161.615	59.0175	46.6969	64.903	74.1904	94.448	107.798
A0A7P0T824	Serine/threonine-protein kinase VRK1 (EC 2.7.11.1) (Vaccinia-related kinase 1)	8	3.59718e-05	0	3.76666e-06	53.717	57.5888	NaN	44.0825	36.3353	59.0999	87.2319	58.6643	39.0359
A0A7P0T865	TBC1 domain family member 20	2	0.000101694	0.000509295	8.61914e-06	NaN	NaN	NaN	26.5975	NaN	NaN	29.0495	14.4124	18.1993
A0A7P0T868	Apoptosis antagonizing transcription factor	3	0.00015024	0.000548847	1.24916e-05	72.3967	NaN	NaN	32.2596	NaN	NaN	26.1566	29.5583	38.3895
A0A7P0T877	Sirtuin 5	3	0.000201082	0.000548847	1.66289e-05	6.82802	NaN	NaN	14.1565	33.9683	22.1134	13.5732	37.7253	59.867
A0A7P0T886	Tectonic family member 2	2	0.00271972	0.0035179	0.000831072	18.177	126.338	NaN	54.4076	33.8357	NaN	21.8976	23.1916	15.7335
A0A7P0T890	Dystonin (Bullous pemphigoid antigen 1) (Dystonia musculorum protein) (Hemidesmosomal plaque protein)	28	7.00573e-05	0.000296736	6.24724e-06	27.779	55.0435	NaN	25.3394	27.3975	29.3198	22.6017	22.7523	22.702
A0A7P0T892	ADP ribosylation factor like GTPase 13B	14	2.94618e-05	0	3.27804e-06	303.674	75.8955	NaN	367.719	381.264	298.266	561.053	408.973	397.918
A0A7P0T893	A-kinase anchoring protein 8	11	4.33042e-05	0	4.30496e-06	276.025	204.29	195.929	182.033	116.388	111.467	127.124	111.912	109.133
A0A7P0T897	Very low density lipoprotein receptor	2	0.00243664	0.0035179	0.000715532	NaN	NaN	NaN	NaN	NaN	NaN	13.062	NaN	NaN
A0A7P0T8A7	Basigin	1	3.83017e-05	0	3.93872e-06	NaN	NaN	NaN	19.8845	NaN	46.5044	28.9662	48.6754	54.0156
A0A7P0T8C7	Sorting nexin 9	8	2.2231e-05	0	2.71285e-06	167.43	201.335	204.501	171.93	187.645	163.849	147.272	176.595	185.145
A0A7P0T8H7	C2 domain containing 3 centriole elongation regulator	1	0.00122034	0.00143655	0.000300175	241.212	NaN	NaN	108.818	162.179	160.736	78.4301	114.829	77.8902
A0A7P0T8J7	Protein AAR2 homolog (AAR2 splicing factor homolog)	10	3.21329e-05	0	3.4802e-06	75.8095	63.5632	61.2789	74.4567	75.7037	84.8506	69.3989	73.9649	74.6904
A0A7P0T8N8	Transcription elongation regulator 1 (TATA box-binding protein-associated factor 2S) (Transcription factor CA150)	15	1.99148e-05	0	2.52381e-06	231.766	229.621	246.608	178.922	178.606	188.196	167.724	141.476	158.374
A0A7P0T8R5	Activating transcription factor 6	7	0.000150673	0.000548847	1.2527e-05	3.31709	NaN	NaN	53.66	99.7841	59.5334	44.5146	82.6658	89.9236
A0A7P0T8U2	Furin (EC 3.4.21.75) (Dibasic-processing enzyme) (Paired basic amino acid residue-cleaving enzyme)	2	0.000727626	0.00114248	0.000139804	7.18211	NaN	NaN	16.4513	10.7413	NaN	27.5246	22.6527	38.5711
A0A7P0T8U6	Neurogenic locus notch homolog protein 1	1	0.00409867	0.00480336	0.00152627	NaN	NaN	NaN	NaN	42.1379	NaN	NaN	47.6986	136.604
A0A7P0T901	Dolichyl-phosphate beta-glucosyltransferase (EC 2.4.1.117) (Asparagine-linked glycosylation protein 5 homolog)	9	0.00017146	0.000548847	1.42252e-05	81.5145	112.386	81.3627	451.641	369.796	386.83	393.589	336.115	316.667
A0A7P0T906	ATP-dependent (S)-NAD(P)H-hydrate dehydratase (EC 4.2.1.93) (ATP-dependent NAD(P)HX dehydratase) (Carbohydrate kinase domain-containing protein)	4	0.000182501	0.000548847	1.51243e-05	NaN	NaN	NaN	15.4395	34.4083	37.9812	36.9414	29.2471	25.3509
A0A7P0T914	tRNA-splicing endonuclease subunit Sen2 (EC 4.6.1.16)	10	9.37007e-05	0.000509295	8.00776e-06	204.166	138.562	83.5555	154.695	144.192	127.615	135.326	142.734	188.915
A0A7P0T937	Calnexin	24	1.34326e-06	0	5.17106e-07	2381.11	2178.33	2170.44	5583.14	5221.6	5060.07	6342.04	5660.34	5686.78
A0A7P0T947	Recombining binding protein suppressor of hairless (J kappa-recombination signal-binding protein) (RBP-J kappa)	1	0.000192816	0.000548847	1.59606e-05	66.6859	120.925	94.2187	35.6527	61.541	86.8904	18.6798	61.931	84.557
A0A7P0T963	Androglobin (HCG1812738, isoform CRA_d)	1	0.00571303	0.00624535	0.00284621	683.788	680.457	593.595	1671.01	2256.11	2238.18	2440.88	NaN	NaN
A0A7P0T9B2	Vacuolar protein sorting-associated protein 53 homolog	13	1.41582e-05	0	2.02682e-06	33.4995	65.5793	48.1636	55.1765	84.8699	79.693	53.5845	60.7124	73.5741
A0A7P0T9D9	WD repeat-containing protein 62	7	1.00057e-05	0	1.6313e-06	83.5324	21.7425	NaN	33.9322	40.4595	44.3543	41.302	56.2217	53.4496
A0A7P0T9I3	Muscleblind like splicing regulator 2	1	0.00464053	0.00507538	0.00189505	487.298	373.908	308.121	87.3003	NaN	78.8469	30.0335	124.276	82.1727
A0A7P0T9I9	Nicotinamide phosphoribosyltransferase (NAmPRTase) (EC 2.4.2.12)	26	8.74801e-07	0	4.04971e-07	578.143	507.765	543.745	937.114	768.216	826.249	1037.79	766.282	896.482
A0A7P0T9J6	Sphingomyelin phosphodiesterase 4	33	5.57467e-09	0	1.39041e-07	234.965	252.37	263.406	1789.78	1868.86	2050.92	1924.46	2220.21	2273.54
A0A7P0T9K1	ubiquitinyl hydrolase 1 (EC 3.4.19.12)	3	0.000104952	0.000509295	8.87085e-06	NaN	NaN	NaN	NaN	24.6856	31.8243	30.5542	29.061	38.3006
A0A7P0T9W1	Dihydrolipoamide branched chain transacylase E2	6	3.31713e-05	0	3.55811e-06	29.8173	NaN	NaN	30.9368	39.9314	38.4955	42.2427	35.4566	38.0168
A0A7P0T9Z2	DENN domain containing 5A	1	0.00141348	0.00174465	0.000363099	NaN	NaN	NaN	17.8538	NaN	NaN	18.9845	24.2722	14.8424
A0A7P0TA15	RING-type E3 ubiquitin-protein ligase PPIL2 (EC 2.3.2.27) (CYC4) (Probable inactive peptidyl-prolyl cis-trans isomerase-like 2)	11	1.41384e-05	0	2.02503e-06	79.5964	72.0915	85.6332	77.741	83.5268	87.9137	100.472	84.3553	95.2703
A0A7P0TA58	Ephrin type-A receptor 7 (EC 2.7.10.1) (EPH homology kinase 3)	7	0.000276033	0.000548847	2.33056e-05	28.4991	NaN	NaN	65.7094	56.6347	75.6357	58.8587	86.0161	87.1108
A0A7P0TA76	long-chain-fatty-acid--CoA ligase (EC 6.2.1.3)	29	1.41186e-05	0	2.02323e-06	421.066	515.911	515.693	2817.6	2380.21	2320.71	2940.88	2826.91	2896.08
A0A7P0TA78	Huntingtin	20	5.3489e-05	0.000296736	5.04371e-06	24.2794	33.8026	63.4708	38.0432	68.6731	67.4072	40.4852	50.1331	56.306
A0A7P0TA85	Basigin	11	1.2431e-05	0	1.86718e-06	2871.93	1518.71	1794.81	15448.5	15029.9	14668.7	13385.2	14741.1	15137.3
A0A7P0TAE1	Endoplasmin (Heat shock protein 90 kDa beta member 1)	38	5.57467e-09	0	1.39041e-07	1378.5	1665.72	1471.64	3986.39	4528.45	4160.37	3830.22	4353.72	4478.65
A0A7P0TAE3	A-kinase anchoring protein 8 like	14	1.99671e-05	0	2.52814e-06	239.318	277.864	307.859	372.361	352.968	350.473	389.67	368.526	347.671
A0A7P0TAG1	Dihydrolipoamide acetyltransferase component of pyruvate dehydrogenase complex (EC 2.3.1.-)	15	2.81831e-05	0	3.18022e-06	1910.33	1503.9	1620.12	920.232	1035.49	939.767	645.781	709.144	736.41
A0A7P0TAN7	Amino acid transporter heavy chain SLC3A2 (4F2 cell-surface antigen heavy chain) (Solute carrier family 3 member 2)	35	6.88703e-06	0	1.3003e-06	1566.92	1584.16	1544.03	10872.9	11862.5	11420.7	9347.16	10163	10491.1
A0A7P0TAQ9	DnaJ homolog subfamily C member 10	15	1.48197e-05	0	2.08645e-06	298.623	260.061	238.345	211.722	230.681	272.599	217.957	265.5	280.58
A0A7P0TAR4	ANTXR cell adhesion molecule 2	2	7.47984e-06	0	1.36626e-06	14.6278	NaN	NaN	25.909	44.2561	45.3063	16.7046	31.7348	45.6922
A0A7P0TAT3	Leucine zipper transcription factor-like protein 1	2	0.000384833	0.000711364	4.21441e-05	NaN	127.935	172.42	110.516	103.211	114.019	81.5127	96.9611	126.143
A0A7P0TAW3	Transitional endoplasmic reticulum ATPase (EC 3.6.4.6) (15S Mg(2+)-ATPase p97 subunit) (Valosin-containing protein)	35	3.44784e-06	0	8.72259e-07	1493.27	1575.43	1656.91	983.482	1085.03	1094.53	1554.49	1593.62	1793.88
A0A7P0TB55	Medium-chain specific acyl-CoA dehydrogenase, mitochondrial	1	1.60485e-07	0	1.71976e-07	NaN	NaN	NaN	83.8883	62.7827	71.7279	71.4474	82.3478	88.4179
A0A7P0TB86	5-taurinomethyluridine-[tRNA] synthase subunit MTO1, mitochondrial (Mitochondrial tRNA translation optimization 1) (Protein MTO1 homolog, mitochondrial)	1	0.00013811	0.000548847	1.15049e-05	NaN	NaN	NaN	88.2806	87.9845	50.3447	97.4399	110.927	127.265
A0A7P0TBA9	Interferon-induced, double-stranded RNA-activated protein kinase (EC 2.7.10.2) (EC 2.7.11.1) (Eukaryotic translation initiation factor 2-alpha kinase 2) (Interferon-inducible RNA-dependent protein kinase) (Protein kinase RNA-activated) (Tyrosine-protein kinase EIF2AK2)	9	0.000115219	0.000548847	9.6732e-06	114.958	96.5624	148.474	56.101	71.4809	66.0034	62.2059	98.1361	85.7197
A0A7P0TBC5	Anoctamin	11	0.00012203	0.000548847	1.02126e-05	95.4124	NaN	NaN	88.3058	88.2283	102.005	67.8913	53.0269	53.4383
A0A7P0TBD9	Heparanase (EC 3.2.1.166)	3	0.00103307	0.00128205	0.000238481	102.274	57.7355	81.9734	51.7208	63.9021	67.2777	37.3248	41.0122	52.9122
A0A7P0TBL2	Transporter	12	4.1659e-05	0	4.1849e-06	47.3414	46.0611	52.8267	128.368	138.197	131.185	128.313	134.73	140.917
A0A7P0Z413	tRNA splicing endonuclease subunit 54	12	7.36695e-08	0	1.42687e-07	54.7684	86.2255	48.0119	172.293	123.499	115.015	149.376	159.319	170.216
A0A7P0Z481	3-hydroxy-3-methylglutaryl coenzyme A reductase (HMG-CoA reductase) (EC 1.1.1.34)	12	0.000224769	0.000548847	1.85546e-05	59.4311	88.0945	NaN	55.6059	55.7473	67.7815	47.8141	54.7316	48.9387
A0A7P0Z497	Peptidyl-prolyl cis-trans isomerase (PPIase) (EC 5.2.1.8)	7	1.29681e-05	0	1.91749e-06	597.046	890.053	615.285	658.84	713.883	777.734	771.72	1238.55	1202.33
A0A804CD06	Serine/threonine-protein phosphatase 2A activator (EC 5.2.1.8) (Phosphotyrosyl phosphatase activator)	1	0.000145253	0.000548847	1.20851e-05	253.908	76.5203	151.211	60.3944	79.8495	171.366	79.6843	136.52	97.006
A0A804CDA6	Dynactin subunit 1 (150 kDa dynein-associated polypeptide) (DAP-150) (p150-glued)	38	2.49272e-06	0	7.28652e-07	399.04	325.077	346.936	313.96	254.698	255.74	318.469	268.212	309.8
A0A804CF45	Insulin receptor substrate 4 (Phosphoprotein of 160 kDa)	40	1.45224e-05	0	2.05974e-06	2525.4	2427.47	2484.46	2899.45	2951.12	2968.3	4975.57	4677.46	4502.16
A0A804HHS8	WD repeat-containing protein 91	1	0.000233115	0.000548847	1.92497e-05	NaN	NaN	NaN	21.2426	NaN	16.8679	29.948	35.6622	29.6407
A0A804HHV5	BBSome complex member BBS2	2	0.000296981	0.000548847	2.58357e-05	NaN	NaN	NaN	7.437	30.0907	33.244	16.2605	34.1299	33.2052
A0A804HHW7	Tubulin-specific chaperone D (Beta-tubulin cofactor D) (Tubulin-folding cofactor D)	24	5.64881e-07	0	3.15033e-07	199.885	204.978	225.031	318.596	285.403	358.633	357.219	352.993	367.292
A0A804HI04	Glutamate receptor	1	0.000359387	0.000711364	3.65505e-05	NaN	NaN	NaN	NaN	NaN	9.62042	44.5089	18.16	NaN
A0A804HI51	Sorting nexin-14	12	5.2368e-05	0.000296736	4.96258e-06	23.784	NaN	NaN	102.512	103.378	118.44	106.504	103.142	105.542
A0A804HIA8	R3H domain containing 1	6	0.00024381	0.000548847	2.01686e-05	220.895	190.595	180.79	NaN	NaN	NaN	NaN	NaN	NaN
A0A804HIB4	non-specific serine/threonine protein kinase (EC 2.7.11.1)	3	0.000195046	0.000548847	1.6141e-05	15.641	NaN	NaN	35.1462	NaN	23.7214	37.0048	24.761	33.8913
A0A804HIC4	Ecotropic viral integration site 5	3	0.000392261	0.000864006	4.38763e-05	NaN	NaN	10.2422	41.6399	41.1851	23.7148	15.5107	36.8208	33.4861
A0A804HID9	SPG11 vesicle trafficking associated, spatacsin	24	5.15665e-06	0	1.09676e-06	46.0604	NaN	NaN	54.7256	82.4757	73.903	61.4744	63.2515	65.2264
A0A804HIQ1	Sacsin (DnaJ homolog subfamily C member 29)	47	7.28187e-07	0	3.64355e-07	62.4187	108.006	168.375	100.937	124.257	138.602	103.003	117.256	130.709
A0A804HIS1	DEAF1 transcription factor	1	0.00025639	0.000548847	2.13117e-05	NaN	NaN	NaN	NaN	NaN	NaN	15.0712	27.0881	40.5432
A0A804HJ08	Gamma-tubulin complex component	31	1.48689e-05	0	2.09085e-06	290.278	263.524	302.583	389.014	371.254	403.22	473.12	451.021	463.288
A0A804HJ23	alpha-1,2-Mannosidase (EC 3.2.1.-)	16	3.15236e-05	0	3.43432e-06	104.121	48.5919	NaN	222.894	167.204	195	338.025	296.155	291.907
A0A804HJ40	Palmitoyltransferase (EC 2.3.1.225)	6	4.28516e-06	0	9.86088e-07	NaN	NaN	NaN	68.1979	50.0483	62.0489	43.6431	60.3245	56.1923
A0A804HJ86	Ubiquitin-like modifier-activating enzyme 5 (UFM1-activating enzyme)	7	3.14712e-05	0	3.43037e-06	27.1894	59.0949	51.3826	35.5383	40.0907	38.8109	27.2329	42.48	35.4687
A0A804HJC0	Arginine and serine rich coiled-coil 1	5	0.000195408	0.000548847	1.61703e-05	350.769	656.937	352.045	129.554	NaN	93.0276	76.1761	86.9531	82.0706
A0A804HJG7	CLIP-associating protein 1 (Cytoplasmic linker-associated protein 1)	41	4.94052e-05	0	4.74807e-06	652.668	636.947	560.873	127.241	139.95	137.742	145.79	130.843	123.316
A0A804HJR0	Solute carrier family 39 member 8	1	6.68593e-05	0.000296736	6.0137e-06	NaN	NaN	NaN	82.9642	99.7581	107.853	70.3348	69.9392	74.5074
A0A804HJT6	Anoctamin	1	0.00596162	0.0063874	0.0031058	NaN	NaN	NaN	14.9089	NaN	27.6862	11.9199	17.8814	NaN
A0A804HJV7	phosphatidylinositol-3,5-bisphosphate 3-phosphatase (EC 3.1.3.95) (Phosphatidylinositol-3,5-bisphosphate 3-phosphatase)	1	0.00293949	0.00407486	0.000926507	NaN	NaN	NaN	NaN	NaN	72.6482	NaN	44.6774	55.1116
A0A804HJY9	mRNA export factor GLE1 (GLE1 RNA export mediator) (GLE1-like protein) (Nucleoporin GLE1)	11	1.87401e-07	0	1.82123e-07	161.985	268.503	220.451	112.696	150.893	150.636	101.747	122.578	112.078
A0A804HK30	Leucine-rich PPR motif-containing protein, mitochondrial (130 kDa leucine-rich protein)	73	2.17477e-07	0	1.93513e-07	1238.78	1184.77	1261.4	1887.84	1686.07	1700.6	1594.89	1401.94	1392.11
A0A804HKD7	Rab GTPase-activating protein 1-like	7	7.36634e-06	0	1.35376e-06	NaN	NaN	NaN	89.6192	89.1579	87.2636	118.921	120.208	113.746
A0A804HKG9	Vacuolar protein sorting 13 homolog B	5	6.53153e-05	0.000296736	5.90123e-06	76.8292	44.5456	39.5203	42.5847	48.9054	58.2036	29.2013	33.583	43.2844
A0A804HKH9	peptidylprolyl isomerase (EC 5.2.1.8)	6	3.57036e-07	0	2.45044e-07	119.099	108.774	105.617	140.165	107.617	66.6051	105.962	113.034	145.959
A0A804HKJ8	Midnolin (Midbrain nucleolar protein)	1	0.000713668	0.00114248	0.000135459	NaN	NaN	NaN	NaN	NaN	NaN	NaN	NaN	12.3695
A0A804HKL8	Adhesion G protein-coupled receptor L3 (Latrophilin-3)	7	5.81605e-05	0.000296736	5.38187e-06	NaN	171.524	NaN	71.8943	72.2531	84.8537	71.1612	69.3727	65.6292
A0A804HLB0	Solute carrier family 25 member 25	14	1.57069e-05	0	2.16523e-06	24.0086	NaN	NaN	139.655	169.436	128.079	248.614	221.739	224.016
A0A804HLD6	Selenoprotein N	2	0.000215145	0.000548847	1.77673e-05	NaN	NaN	90.1562	142.226	151.146	139.269	110.065	133.471	135.75
A0A804HLG9	Transcription initiation factor TFIID subunit 12	2	6.03167e-05	0.000296736	5.53812e-06	565.786	609.279	705.977	198.041	328.126	270.31	123.129	241.11	248.44
A0A804HLH2	Chromosome 19 open reading frame 47	7	0.000131508	0.000548847	1.09716e-05	134.973	234.595	236.253	181.848	143.417	196.637	105.513	105.409	124.516
A0A8B0RAT7	Enhancer of mRNA-decapping protein 4	25	1.73038e-06	0	5.95671e-07	332.384	243.85	293.569	266.623	319.896	325.076	230.432	289.438	253.117
A0A8C8KGQ8	Ubiquitin associated protein 2	3	0.000311613	0.000548847	2.79111e-05	68.2118	NaN	NaN	30.4988	43.5123	NaN	34.112	27.8482	20.1805
A0A8C8KX99	Centromere protein I	4	0.000300168	0.000548847	2.6265e-05	NaN	NaN	NaN	31.4723	52.8567	38.3546	47.7411	45.1071	63.9572
A0A8E7DA23	Tyrosine-protein kinase (EC 2.7.10.2)	12	9.30511e-06	0	1.56006e-06	75.715	NaN	24.1775	80.9863	65.9829	65.3034	72.266	80.5863	94.7333
A0A8E7SLS1	6-pyruvoyl tetrahydrobiopterin synthase (EC 4.2.3.12)	4	0.00124231	0.00143655	0.00030738	400.476	391.879	439.819	NaN	9.94996	8.42234	145.071	NaN	NaN
A0A8I5KNB7	Protein O-linked-mannose beta-1,2-N-acetylglucosaminyltransferase 1	13	0.000110404	0.000509295	9.29524e-06	98.7369	NaN	NaN	140.286	125.273	123.292	164.008	109.754	145.182
A0A8I5KNW4	TATA-box binding protein associated factor 5	1	9.05383e-05	0.000509295	7.76827e-06	96.7112	75.212	41.7897	32.1764	NaN	NaN	38.7575	29.8404	48.1524
A0A8I5KP73	Intraflagellar transport protein 122 homolog (WD repeat-containing protein 10)	7	3.32468e-05	0	3.56377e-06	48.0099	55.3607	20.1357	34.9317	22.2245	34.9016	31.5622	30.3715	32.4221
A0A8I5KQ30	ADP ribosylation factor like GTPase 6 interacting protein 6	3	0.000511484	0.00100452	7.52681e-05	155.986	159.26	NaN	316.782	210.82	260.025	319.973	108.172	56.1068
A0A8I5KQ45	Kinesin-like protein	9	1.04462e-05	0	1.67533e-06	6140.44	2894.84	1995.39	4381.45	3495.12	4868.04	3624.82	3615.75	3760.79
A0A8I5KQQ6	Transcription initiation factor TFIID subunit 6 (Transcription initiation factor TFIID 70 kDa subunit) (Transcription initiation factor TFIID 80 kDa subunit)	7	0.000169034	0.000548847	1.40272e-05	82.8207	50.8041	61.6491	23.8962	31.9692	36.7498	13.6815	23.9221	17.3547
A0A8I5KR05	SET binding factor 1	23	8.03829e-06	0	1.42694e-06	139.771	103.248	98.6163	47.878	34.1618	42.219	50.3745	61.7883	70.0958
A0A8I5KR65	alpha-1,2-Mannosidase (EC 3.2.1.-)	22	1.11842e-06	0	4.66168e-07	147.452	57.086	NaN	202.268	184.826	188.099	206.631	218.2	225.394
A0A8I5KRB5	Zinc finger and BTB domain containing 11	2	8.04021e-05	0.000509295	7.0094e-06	84.891	92.8993	85.5582	NaN	NaN	NaN	42.372	52.4676	39.3554
A0A8I5KRB8	Lysine-specific histone demethylase (EC 1.14.99.66)	17	1.61975e-05	0	2.20826e-06	177.743	162.371	141.201	166.854	142.769	139.612	155.617	134.127	120.782
A0A8I5KRK1	RAB3 GTPase activating non-catalytic protein subunit 2	21	1.59275e-05	0	2.18462e-06	523.222	759.223	731.622	640.254	888.361	873.333	645.775	789.239	860.322
A0A8I5KRN0	Caprin-2 (C1q domain-containing protein 1) (Cytoplasmic activation/proliferation-associated protein 2) (RNA granule protein 140)	8	0.000147397	0.000548847	1.22597e-05	243.18	248.123	188.871	NaN	NaN	14.4392	131.577	NaN	NaN
A0A8I5KRQ9	Hook microtubule tethering protein 1	12	6.41533e-05	0.000296736	5.81668e-06	24.2763	56.4913	14.62	63.6518	107.351	161.431	89.7413	101.117	101.359
A0A8I5KRR8	peptidylprolyl isomerase (EC 5.2.1.8)	1	0.000287394	0.000548847	2.46179e-05	27.4795	NaN	NaN	9.75632	NaN	NaN	14.0719	13.913	16.1184
A0A8I5KRS9	Structural maintenance of chromosomes flexible hinge domain-containing protein 1	3	0.00421589	0.00493347	0.00160004	62.8467	NaN	NaN	12.3036	NaN	NaN	11.0856	23.9796	20.3653
A0A8I5KSE4	Neuron navigator 1 (Pore membrane and/or filament-interacting-like protein 3)	17	8.49169e-06	0	1.47527e-06	117.203	NaN	32.4256	44.9159	57.0294	59.3979	52.2256	61.3069	54.7564
A0A8I5KSH1	Protein phosphatase 1 regulatory subunit 15B	6	1.13049e-05	0	1.75957e-06	11.7659	NaN	NaN	41.7622	47.9829	38.6316	51.3077	47.2632	56.4422
A0A8I5KSL3	Nonsense-mediated mRNA decay factor	6	6.7343e-05	0.000296736	6.04897e-06	NaN	37.8671	68.7721	42.4373	27.9844	39.7332	49.1003	26.0976	31.3226
A0A8I5KSY3	Cytochrome b5 type B	5	0.000321336	0.000548847	2.94417e-05	611.109	237.206	431.66	1216.46	1190.37	989.899	937.573	706.916	706.467
A0A8I5KT00	Condensin-2 complex subunit D3	27	2.73369e-06	0	7.66726e-07	95.2988	126.758	160.294	93.3188	112.923	108.198	109.587	163.56	165.742
A0A8I5KT58	Kinase D-interacting substrate of 220 kDa (Ankyrin repeat-rich membrane-spanning protein)	50	1.41151e-06	0	5.31709e-07	158.94	177.03	170.301	427.558	465.343	470.671	505.252	560.692	587.932
A0A8I5KT93	Histone-lysine N-methyltransferase SETDB1 (EC 2.1.1.366) (ERG-associated protein with SET domain) (SET domain bifurcated 1)	5	0.000407149	0.000864006	4.74604e-05	66.8175	NaN	NaN	25.4988	8.55828	NaN	12.6914	29.1517	34.6723
A0A8I5KTF1	Unconventional myosin-Va (Dilute myosin heavy chain, non-muscle)	46	1.2851e-08	0	1.39041e-07	324.946	279.897	293.356	134.251	112.519	125.397	229.871	194.475	203.07
A0A8I5KTN6	Solute carrier family 22 member 5	3	0.000114051	0.000509295	9.58121e-06	NaN	NaN	NaN	49.8228	69.5643	75.808	71.1664	51.012	54.9998
A0A8I5KU53	Myosin light chain kinase, smooth muscle (EC 2.7.11.18) (Kinase-related protein) (Telokin)	4	0.000388428	0.000864006	4.29776e-05	NaN	NaN	NaN	NaN	NaN	47.639	29.2056	48.484	33.5149
A0A8I5KUC3	Amine oxidase (EC 1.4.3.-)	15	8.22193e-07	0	3.90761e-07	264.573	136.398	67.3989	371.048	439.153	467.418	369.723	481.342	391.406
A0A8I5KUE3	Plectin (Plectin-1)	59	4.79546e-07	0	2.87325e-07	142.613	98.4342	79.9267	83.0681	88.7655	104.915	94.8932	98.765	95.7105
A0A8I5KUL7	Protein FAM162A	6	1.26709e-05	0	1.88973e-06	140.438	123.044	102.316	355.382	317.304	181.529	195.26	247.452	201.648
A0A8I5KUN1	DOP1 leucine zipper like protein B	1	0.00329646	0.00407486	0.00109175	NaN	NaN	NaN	NaN	NaN	NaN	50.6646	52.809	45.2171
A0A8I5KUQ2	Transcription initiation factor TFIID subunit 2 (TBP-associated factor 150 kDa) (Transcription initiation factor TFIID 150 kDa subunit)	6	0.000469512	0.00100452	6.36558e-05	82.2972	47.5531	61.0366	NaN	NaN	54.7112	53.6739	27.1405	28.6344
A0A8I5KUT1	Endoplasmic reticulum metallopeptidase 1 (Felix-ina)	11	5.27322e-07	0	3.0301e-07	28.1436	NaN	NaN	54.0353	50.4328	47.8023	36.6841	36.2551	51.7864
A0A8I5KV85	Cold shock domain-containing protein E1	27	3.76466e-08	0	1.39041e-07	461.629	385.412	366.264	201.874	166.268	171.21	253.824	205.108	214.146
A0A8I5KVF8	Cohesin subunit SA (SCC3 homolog) (Stromal antigen)	20	3.97789e-08	0	1.39041e-07	147.961	91.7894	118.563	128.287	170.968	138.723	131.714	154.708	148.576
A0A8I5KVM3	Transcription initiation factor TFIID subunit 8 (Protein taube nuss) (TBP-associated factor 8)	6	4.49193e-06	0	1.01297e-06	95.8481	66.2816	65.8302	75.0666	39.7209	73.7362	50.7676	42.9984	66.9108
A0A8I5KVU2	La ribonucleoprotein 4B	21	8.34106e-05	0.000509295	7.23329e-06	1719.41	1942.94	1934.23	366.657	383.858	362.478	332.326	342.303	390.845
A0A8I5KVV1	AFG3 like matrix AAA peptidase subunit 2	37	7.35436e-07	0	3.6644e-07	734.809	639.664	672.181	3216.16	3040.6	3244.02	3688.27	3664.28	3598.91
A0A8I5KW55	ER membrane protein complex subunit 1	34	1.9793e-06	0	6.41655e-07	505.675	325.029	362.978	1126.95	703.463	816.278	885.041	699.897	755.184
A0A8I5KW95	Heparan sulfate 2-O-sulfotransferase 1 (2-O-sulfotransferase) (HS 2-O-sulfotransferase) (Heparan sulfate 2-sulfotransferase)	9	2.72134e-06	0	7.64811e-07	87.3151	121.328	105.861	116.21	120.909	123.787	145.029	195.091	222.233
A0A8I5KWA8	Copper-transporting ATPase 1 (EC 7.2.2.8) (Copper pump 1)	8	1.11126e-05	0	1.74087e-06	17.5892	NaN	NaN	65.2774	44.9623	56.1329	63.187	71.9238	62.5884
A0A8I5KWJ1	Endoplasmic reticulum lectin	12	3.18775e-06	0	8.34911e-07	50.5648	76.6757	82.4436	91.5201	101.116	106.578	95.9757	98.7919	83.6997
A0A8I5KWQ1	Endoplasmic reticulum oxidoreductase 1 beta	1	0.000868186	0.00114248	0.000184535	28.0733	NaN	NaN	13.2377	NaN	NaN	10.2965	18.298	21.2198
A0A8I5KWQ7	Krev interaction trapped protein 1 (EC 1.14.14.154) (CYPLI) (Cytochrome P450 51A1) (Cytochrome P450-14DM) (Cytochrome P450LI) (Lanosterol 14-alpha demethylase) (Sterol 14-alpha demethylase)	18	1.41355e-06	0	5.32139e-07	454.137	534.384	419.685	1164.14	1120.1	1036.83	1678.49	1596.03	1949.94
A0A8I5KWR6	Neurofibromin (Neurofibromatosis-related protein NF-1)	50	7.84008e-06	0	1.40555e-06	90.0842	164.962	134.16	173.45	168.993	138.254	194.713	145.421	144.404
A0A8I5KWT8	Myosin-9 (Myosin heavy chain 9) (Myosin heavy chain, non-muscle IIa) (Non-muscle myosin heavy chain IIa)	169	3.90479e-07	0	2.56882e-07	2088.42	2067.4	2025.19	65745.5	57401.1	61106.4	74656.3	63538	63473.3
A0A8I5KWV3	RAD21 cohesin complex component	6	9.79386e-05	0.000509295	8.33082e-06	46.6396	69.2855	70.6407	64.6627	86.3331	65.3006	61.098	83.0941	82.2619
A0A8I5KWY5	SET binding factor 2	8	2.34687e-05	0	2.81197e-06	32.0878	NaN	NaN	32.3921	46.9198	39.4054	37.5893	49.7842	46.2763
A0A8I5KWY9	Golgin A3	58	2.3524e-05	0	2.81638e-06	737.019	762.16	771.891	51.5506	65.0972	57.6389	52.4009	38.9762	42.408
A0A8I5KX04	Pre-mRNA cleavage complex 2 protein Pcf11 (Pre-mRNA cleavage complex II protein Pcf11)	8	9.29914e-05	0.000509295	7.95393e-06	118.662	101.159	98.4468	99.3467	24.4134	NaN	102.33	43.9226	37.51
A0A8I5KX72	NF-kappa-B-repressing factor	24	1.89863e-05	0	2.44654e-06	1611.31	1748.78	1704.86	341.565	378.761	424.836	324.998	364.922	327.471
A0A8I5KX85	CDV3 homolog	2	0.000250509	0.000548847	2.07671e-05	33.3183	NaN	46.9729	13.5949	35.8866	NaN	NaN	NaN	NaN
A0A8I5KXK0	Probable thioesterase PNKD (Myofibrillogenesis regulator 1) (Paroxysmal nonkinesiogenic dyskinesia protein)	4	0.000690523	0.00114248	0.000128299	275.618	288.469	401.277	1626.93	1253.14	1068.61	3200.92	892.297	849.261
A0A8I5KXK1	Ubiquitin carboxyl-terminal hydrolase 19 (EC 3.4.19.12) (Deubiquitinating enzyme 19) (Ubiquitin thioesterase 19) (Ubiquitin-specific-processing protease 19)	16	4.04206e-07	0	2.61677e-07	55.273	53.0867	74.5368	65.9786	96.4504	95.6431	58.2015	83.7695	76.1652
A0A8I5KXR5	Tetratricopeptide repeat, ankyrin repeat and coiled-coil containing 2	1	0.001173	0.00128205	0.000284613	NaN	NaN	NaN	29.2026	NaN	NaN	38.2739	NaN	59.5825
A0A8I5KXY7	glycerol kinase (EC 2.7.1.30)	20	3.8854e-05	0	3.97934e-06	115.03	125.824	96.2344	651.661	618.56	583.293	685.844	635.067	636.933
A0A8I5KYB4	Dual specificity mitogen-activated protein kinase kinase 1 (EC 2.7.12.2) (ERK activator kinase 1) (MAPK/ERK kinase 1)	3	3.05096e-05	0	3.35767e-06	172.282	77.4331	26.5114	121.338	37.8751	77.6034	222.974	28.7905	49.9774
A0A8I5QJB5	Sodium/bile acid cotransporter	3	7.03705e-05	0.000296736	6.27017e-06	NaN	NaN	NaN	85.5641	65.2698	159.279	123.045	79.3617	74.4359
A0A8I5QJC8	Hexosyltransferase (EC 2.4.1.-)	9	8.09637e-05	0.000509295	7.05111e-06	69.9159	116.947	146.975	117.003	220.963	179.972	137.675	211.462	216.475
A0A8I5QKY1	Vitamin K-dependent gamma-carboxylase (EC 4.1.1.90) (Gamma-glutamyl carboxylase) (Peptidyl-glutamate 4-carboxylase) (Vitamin K gamma glutamyl carboxylase)	19	1.33316e-05	0	1.95118e-06	94.6565	79.1997	91.4198	401.434	431.808	443.996	341.33	436.195	435.136
A0A8J8YWN6	cytochrome-b5 reductase (EC 1.6.2.2)	17	4.44092e-06	0	1.00638e-06	955.538	882.386	985.632	2242.21	2132.01	2263.87	1786.67	2038.16	1946.6
A0A8J9AUI2	Rab3 GTPase-activating protein catalytic subunit	19	5.37078e-07	0	3.06158e-07	76.9835	68.922	89.6951	72.938	87.1164	68.5978	62.8246	88.7749	90.6479
A0A8J9C4H3	Golgin B1	42	1.49434e-06	0	5.48963e-07	49.912	49.4059	NaN	53.6035	58.7061	75.6171	67.9432	77.1572	77.5421
A0A8J9FJK1	Gem-associated protein 2	4	0.000332632	0.000711364	3.13717e-05	88.8804	105.57	146.061	39.3232	40.3237	21.4993	33.158	31.9231	25.292
A0A8Q3SHF1	La-related protein 7 (La ribonucleoprotein domain family member 7)	16	5.57467e-09	0	1.39041e-07	649.723	729.268	643.948	123.78	144.816	178.323	118.704	149.323	148.663
A0A8Q3SHG3	Mitochondrial amidoxime reducing component 1	10	7.97358e-08	0	1.44244e-07	157.027	132.236	295.515	223.433	227.568	252.062	264.358	288.067	291.527
A0A8Q3SHL8	Integrator complex subunit 4	20	2.46796e-05	0	2.90787e-06	49.4647	NaN	67.1496	167.769	200.063	225.105	164.585	157.282	177.614
A0A8Q3SHU8	Small ribosomal subunit protein mS25 (28S ribosomal protein S25, mitochondrial)	7	0.000126586	0.000548847	1.05763e-05	350.815	241.749	261.263	163.433	103.825	120.606	153.556	119.204	102.508
A0A8Q3SHY1	ACD shelterin complex subunit and telomerase recruitment factor	1	0.00748799	0.00797519	0.00491283	NaN	NaN	NaN	NaN	69.3873	NaN	NaN	101.456	133.84
A0A8Q3SHZ3	Pericentrin	4	0.000169758	0.000548847	1.40862e-05	51.8659	NaN	109.66	NaN	NaN	82.471	40.4043	19.92	31.0905
A0A8Q3SI85	RNA/RNP complex-1-interacting phosphatase (Dual specificity protein phosphatase 11) (Phosphatase that interacts with RNA/RNP complex 1)	3	0.000157388	0.000548847	1.30754e-05	107.106	82.0974	32.0614	58.4087	62.3403	34.6523	58.1098	47.5044	64.9653
A0A8Q3SIA4	Aftiphilin	5	0.000478101	0.00100452	6.59955e-05	161.619	139.993	134.835	105.448	57.325	NaN	33.6153	60.652	49.484
A0A8Q3SIA8	Methyltransferase type 11 domain-containing protein	4	1.93954e-05	0	2.4807e-06	101.56	117.965	158.827	327.012	275.043	302.811	192.985	184.127	195.275
A0A8Q3SIC5	Myosin light chain 6B	17	6.40221e-08	0	1.4062e-07	1780.13	1647.83	1707.68	30836.9	27374.7	28307.1	32231.5	26719.1	24882.7
A0A8Q3SIE2	Outer dense fiber of sperm tails 2 like	5	0.000273789	0.000548847	2.30617e-05	132.848	79.5466	81.6803	NaN	NaN	NaN	NaN	NaN	15.3015
A0A8Q3SIE7	E3 ubiquitin-protein ligase FANCL (EC 2.3.2.27) (RING-type E3 ubiquitin transferase FANCL)	4	0.000207646	0.000548847	1.71594e-05	57.4099	33.1341	NaN	48.9186	85.3216	45.1625	45.6763	63.5481	52.208
A0A8Q3SIG5	glucose-6-phosphatase (EC 3.1.3.9)	1	0.000293235	0.000548847	2.53471e-05	232.211	83.5806	126.927	1039.69	256.901	336.065	974.448	385.075	308.98
A0A8Q3SIH4	Cytochrome b-245 light chain (Cytochrome b(558) alpha chain) (Cytochrome b558 subunit alpha) (Neutrophil cytochrome b 22 kDa polypeptide) (Superoxide-generating NADPH oxidase light chain subunit) (p22 phagocyte B-cytochrome) (p22-phox)	2	0.000163461	0.000548847	1.35718e-05	NaN	NaN	NaN	47.4733	164.178	175.28	94.6359	82.3388	66.836
A0A8Q3SII4	RANBP2 like and GRIP domain containing 6	17	3.96484e-06	0	9.43556e-07	123.698	131.284	130.466	69.7957	61.8963	90.4285	64.069	66.674	74.0581
A0A8Q3SIJ2	Ectopic P-granules 5 autophagy tethering factor	4	2.11137e-05	0	2.62228e-06	NaN	NaN	NaN	18.0419	51.1276	13.9356	37.874	27.8601	30.32
A0A8Q3SIM9	Elongation factor-like 1	3	0.000308566	0.000548847	2.74566e-05	NaN	NaN	NaN	38.4096	NaN	NaN	46.6132	63.9774	60.6461
A0A8Q3SIN7	Vang-like protein	3	5.2418e-05	0.000296736	4.9662e-06	NaN	NaN	22.3705	42.3632	59.6673	63.1762	50.483	61.3689	86.3912
A0A8Q3SIP9	Small ribosomal subunit protein uS5m (28S ribosomal protein S5, mitochondrial)	8	1.79631e-05	0	2.36027e-06	198.618	249.237	255.593	170.707	248.02	220.234	127.052	155.587	167.705
A0A8Q3SIQ8	Kinesin family member 7	9	9.43665e-05	0.000509295	8.05836e-06	49.9075	57.1431	59.6544	50.1939	83.893	70.9256	49.0567	66.8966	66.3873
A0A8Q3SIR6	Tumor necrosis factor receptor superfamily member 6 (Apo-1 antigen) (Apoptosis-mediating surface antigen FAS) (FASLG receptor)	8	2.75094e-05	0	3.12836e-06	NaN	NaN	NaN	184.449	103.183	152.653	167.575	139.097	91.2097
A0A8Q3SIU1	RAS protein activator like 2	13	1.68848e-06	0	5.87622e-07	60.6283	NaN	12.9979	42.0141	26.3672	36.8314	37.2863	32.8144	37.4005
A0A8Q3SJA8	FA complementation group B	3	0.0024394	0.0035179	0.000716618	NaN	NaN	52.7238	19.4209	11.93	41.1174	13.8274	20.1655	24.1532
A0A8Q3WKF1	Small ribosomal subunit protein mS27 (28S ribosomal protein S27, mitochondrial) (Mitochondrial ribosomal protein S27)	21	3.9697e-05	0	4.04125e-06	4606.27	4593.08	4620.06	2546.71	3199.59	2911.46	1655.31	1783.26	2066.4
A0A8Q3WKJ4	54 kDa nucleoporin	13	7.37401e-05	0.000296736	6.51732e-06	106.397	164.589	158.674	143.82	142.659	114.204	128.553	134.575	119.34
A0A8Q3WKK5	Nucleoporin 58	7	6.68307e-07	0	3.46804e-07	93.9127	67.5333	90.0302	95.0153	81.9957	91.7248	80.8623	109.698	106.648
A0A8Q3WKR3	Serine/threonine-protein phosphatase 2A 56 kDa regulatory subunit	3	0.000147185	0.000548847	1.22424e-05	96.022	NaN	218.344	79.9842	104.317	102.633	64.9177	88.7591	112.134
A0A8Q3WKR8	Isopentenyl-diphosphate Delta-isomerase 1 (EC 5.3.3.2) (Isopentenyl pyrophosphate isomerase 1)	4	0.00037828	0.000711364	4.06505e-05	85.0265	NaN	NaN	80.9238	54.9719	62.3836	85.6892	77.0898	85.2142
A0A8Q3WKT3	RNA binding protein fox-1 homolog 2	11	8.2826e-05	0.000509295	7.1897e-06	739.235	638.105	579.711	1215.63	1114.04	1197.15	1216.17	1233.65	1175.11
A0A8Q3WKX9	Solute carrier family 4 member 1 adaptor protein	23	0.000405839	0.000864006	4.71396e-05	1013.43	1400.7	1362.13	83.6533	78.2205	78.1445	29.254	76.3349	67.2517
A0A8Q3WLC8	H/ACA ribonucleoprotein complex subunit DKC1 (Dyskerin) (Nopp140-associated protein of 57 kDa) (Nucleolar protein NAP57) (Nucleolar protein family A member 4) (snoRNP protein DKC1)	19	5.09793e-07	0	2.97306e-07	586.729	457.005	441.064	319.175	283.594	302.802	286.859	259.252	257.715
A0A8Q3WLE8	RNA helicase (EC 3.6.4.13) (ATP-dependent RNA helicase FANCM)	2	0.000437495	0.000864006	5.51419e-05	104.739	315.622	4259.21	NaN	NaN	NaN	45.6898	NaN	82.7234
A0A8Q3WLH8	Endoribonuclease Dicer (EC 3.1.26.3)	29	1.09965e-07	0	1.53669e-07	140.123	185.227	160.089	145.219	167.962	175.92	155.857	180.774	189.347
A0A8Q3WLM4	Focal adhesion kinase 1 (EC 2.7.10.2) (Focal adhesion kinase-related nonkinase) (Protein-tyrosine kinase 2) (p125FAK) (pp125FAK)	4	0.00014615	0.000548847	1.21581e-05	100.294	71.2484	90.4866	46.623	54.6439	68.219	41.1863	47.7636	51.8333
A0A8Q3WLM5	Golgin subfamily A member 7	5	0.000104293	0.000509295	8.81979e-06	119.251	58.2003	NaN	210.702	195.004	212.579	228.552	166.223	172.205
A0A8Q3WM21	Phosphorylase b kinase regulatory subunit	1	0.000339112	0.000711364	3.25504e-05	301.905	273.01	343.906	77.527	102.91	96.0142	65.6155	83.1786	70.4193
A0A8S0LWY1	Fibulin-1	1	0.000274276	0.000548847	2.31142e-05	NaN	NaN	NaN	21.4621	NaN	NaN	41.6678	3.46097	3.87396
A0A8V8N8P9	Innate immunity activator	1	0.000306424	0.000548847	2.71442e-05	49.4009	NaN	NaN	NaN	8.89733	NaN	NaN	NaN	NaN
A0A8V8NBT1	Nucleoporin 160	45	1.11593e-08	0	1.39041e-07	461.057	467.961	440.605	996.273	924.267	860.776	1052.02	1011.32	991.049
A0A8V8TKI2	Integrin alpha-V (Vitronectin receptor subunit alpha)	14	7.24136e-05	0.000296736	6.41989e-06	43.5415	NaN	142.956	57.7273	63.7952	53.7037	47.0075	54.2976	57.8972
A0A8V8TKK4	E3 ubiquitin-protein ligase (EC 2.3.2.26)	14	0.00014069	0.000548847	1.17141e-05	225.435	289.177	300.059	115.296	160.701	119.056	116.824	119.518	115.93
A0A8V8TKL4	KIAA0319 like	8	2.81096e-05	0	3.17457e-06	40.6298	NaN	NaN	28.4867	58.025	64.1669	22.8353	37.4448	31.4775
A0A8V8TKT3	non-specific serine/threonine protein kinase (EC 2.7.11.1)	13	1.44848e-05	0	2.05636e-06	102.788	112.073	143.48	131.163	167.701	129.392	117.9	110.534	68.9594
A0A8V8TKT5	non-specific serine/threonine protein kinase (EC 2.7.11.1)	15	0.000111539	0.000509295	9.38402e-06	105.685	151.596	76.7261	253.856	204.778	245.269	344.881	183.165	189.384
A0A8V8TKW6	Nibrin	4	0.000563295	0.00100452	9.01165e-05	214.685	124.937	95.6822	61.2588	77.3517	57.6859	83.4855	50.7439	51.2051
A0A8V8TL18	Paladin	8	0.000138932	0.000548847	1.15714e-05	33.7996	NaN	NaN	34.0412	79.0161	54.4681	32.5933	41.0879	48.5154
A0A8V8TL59	cAMP-dependent protein kinase catalytic subunit alpha (EC 2.7.11.11)	6	9.58945e-05	0.000509295	8.1747e-06	146.382	218.239	223.56	72.4476	93.9761	75.4835	66.9605	110.385	90.7188
A0A8V8TL66	DNA-directed RNA polymerase III subunit RPC6 (RNA polymerase III subunit C6)	2	0.000111624	0.000509295	9.39069e-06	179.804	263.27	234.565	107.131	NaN	NaN	53.9959	84.8479	101.535
A0A8V8TLD4	SWI/SNF-related matrix-associated actin-dependent regulator of chromatin subfamily A-like protein 1 (HepA-related protein) (Sucrose nonfermenting protein 2-like 1)	13	8.42174e-06	0	1.46787e-06	225.28	164.833	154.919	73.7078	89.4111	104.094	75.6157	57.5411	62.553
A0A8V8TLM6	Transferrin receptor protein 1	31	3.68478e-05	0	3.83148e-06	851.138	814.138	773.455	2029.54	2061.12	2017.89	3199.5	3237.05	3389.69
A0A8V8TLP7	CLIP-associating protein 1 (Cytoplasmic linker-associated protein 1)	25	4.10286e-05	0	4.13881e-06	137.434	191.376	158.588	97.8483	94.8692	106.918	93.1404	75.0969	79.4192
A0A8V8TLS3	Superkiller complex protein 3	44	7.2409e-07	0	3.63172e-07	228.948	242.053	277.052	379.33	430.798	414.871	458.361	463.131	407.941
A0A8V8TLS8	Zinc finger and BTB domain-containing protein 24 (Zinc finger protein 450)	11	0.000361874	0.000711364	3.70711e-05	283.418	358.813	360.782	NaN	85.9911	NaN	NaN	47.6555	NaN
A0A8V8TLV3	SWI/SNF related, matrix associated, actin dependent regulator of chromatin, subfamily d, member 2	6	7.6448e-06	0	1.38432e-06	87.2132	NaN	70.1577	28.5491	NaN	NaN	35.9549	34.6154	36.0857
A0A8V8TLZ9	Ubiquitin carboxyl-terminal hydrolase 28 (EC 3.4.19.12) (Deubiquitinating enzyme 28) (Ubiquitin thioesterase 28) (Ubiquitin-specific-processing protease 28)	6	0.000241908	0.000548847	2.00022e-05	173.254	351.516	207.288	180.628	126.432	136.379	195.774	175.706	127
A0A8V8TM44	Telomerase Cajal body protein 1 (WD repeat-containing protein 79) (WD40 repeat-containing protein antisense to TP53 gene homolog)	5	0.000196042	0.000548847	1.62215e-05	54.491	NaN	NaN	56.1609	23.4726	76.8616	65.3905	30.688	44.2796
A0A8V8TM71	tRNA nucleotidyl transferase 1	1	0.00330346	0.00407486	0.00109513	NaN	NaN	NaN	NaN	NaN	NaN	NaN	30.5555	29.9918
A0A8V8TM72	Sideroflexin-3	10	7.69378e-05	0.000509295	6.7529e-06	78.7856	107.063	130.016	1128.75	1360.53	1065.41	1300.33	1172.98	1406.18
A0A8V8TM96	Essential for reactive oxygen species protein	3	3.68932e-05	0	3.83484e-06	244.463	NaN	NaN	706.473	214.519	191.289	1243.24	368.165	202.827
A0A8V8TMD1	Vacuolar protein sorting-associated protein 45	16	2.25862e-06	0	6.90105e-07	113.938	142.32	110.636	188.336	189.845	196.754	221.288	172.927	209.975
A0A8V8TMD9	Regulatory-associated protein of mTOR (p150 target of rapamycin (TOR)-scaffold protein)	28	2.75039e-07	0	2.1513e-07	114.603	97.1302	161.911	342.43	372.788	368.691	331.564	382.855	372.408
A0A8V8TMH9	Rho guanine nucleotide exchange factor 1	12	3.06705e-05	0	3.36986e-06	NaN	NaN	NaN	87.2389	83.0032	99.307	72.8637	82.4745	89.8457
A0A8V8TMN3	Coiled-coil domain containing 8	14	2.57146e-06	0	7.41258e-07	269.327	242.461	227.298	119.519	116.015	105.293	164.021	121.254	133.589
A0A8V8TMP7	CYFIP related Rac1 interactor B	2	0.000180826	0.000548847	1.49881e-05	60.3966	65.2441	NaN	50.3386	84.9115	80.2394	62.0398	79.4429	53.3187
A0A8V8TMX5	Lariat debranching enzyme	3	0.000807236	0.00114248	0.000164942	207.021	218.412	341.201	61.3077	50.034	NaN	NaN	NaN	NaN
A0A8V8TMY4	ATP-dependent 6-phosphofructokinase (ATP-PFK) (Phosphofructokinase) (EC 2.7.1.11) (Phosphohexokinase)	26	1.84816e-05	0	2.40414e-06	284.168	240.381	221.41	681.815	831.587	814.312	880.865	925.341	963.551
A0A8V8TMY5	E3 ubiquitin-protein ligase Hakai (EC 2.3.2.27) (Casitas B-lineage lymphoma-transforming sequence-like protein 1) (RING-type E3 ubiquitin transferase Hakai)	10	4.58808e-06	0	1.02533e-06	354.855	356.518	283.427	131.128	127.187	158.81	86.3267	100.018	114.135
A0A8V8TMZ5	SEC61 translocon subunit alpha 1	16	6.79088e-05	0.000296736	6.09025e-06	621.86	474.561	563.973	3974.21	5830.33	5805.96	4313.36	5754.34	5758.56
A0A8V8TN23	Erbin (Densin-180-like protein) (Erbb2-interacting protein) (Protein LAP2)	27	2.9107e-05	0	3.25097e-06	149.62	200.053	173.975	223.009	219.276	199.782	208.855	205.346	188.769
A0A8V8TN60	calcium/calmodulin-dependent protein kinase (EC 2.7.11.17)	9	6.67058e-06	0	1.27579e-06	188.419	152.728	145.92	444.079	170.027	255.005	352.272	213.54	190.848
A0A8V8TNB1	Anion exchange protein	1	0.00291777	0.00407486	0.000916863	NaN	NaN	NaN	17.7229	NaN	NaN	10.1212	NaN	4.40607
A0A8V8TNE2	Ubiquitin conjugating enzyme E2 T (Ubiquitin-conjugating enzyme E2T (Putative), isoform CRA_c)	3	0.00014865	0.000548847	1.23619e-05	71.1801	40.8149	51.3584	23.6369	23.9383	25.7191	55.852	32.2363	34.4218
A0A8V8TNI9	Nicastrin	9	3.05243e-05	0	3.35878e-06	279.615	300.933	278.672	770.459	1203.08	1125.78	598.365	758.946	697.356
A0A8V8TNJ5	Uracil-DNA glycosylase (EC 3.2.2.27)	4	0.000244363	0.000548847	2.02172e-05	NaN	NaN	NaN	83.2238	121.621	NaN	83.3966	75.5161	91.5862
A0A8V8TNK3	Deoxyribonuclease-2-alpha (EC 3.1.22.1) (Acid DNase) (Deoxyribonuclease II alpha) (Lysosomal DNase II)	1	2.34705e-05	0	2.81212e-06	174.029	185.652	156.929	84.7288	88.613	100.949	NaN	107.658	NaN
A0A8V8TNT7	WD repeat-containing protein 1	24	5.13229e-06	0	1.09375e-06	1456.09	1290.2	1288.71	1336.23	1124.37	1025.62	1699.47	1470.83	1591.44
A0A8V8TNW5	Stromal interaction molecule 1	17	2.60866e-08	0	1.39041e-07	128.208	146.151	126.302	247.639	299.894	267.305	261.038	228.279	226.675
A0A8V8TNX3	DNA-directed RNA polymerase subunit (EC 2.7.7.6)	23	5.37507e-05	0.000296736	5.06265e-06	132.491	140.31	129.112	44.7222	50.4505	55.6119	55.9802	49.4044	40.5952
A0A8V8TNY3	Family with sequence similarity 120 member A	1	5.56269e-05	0.000296736	5.19843e-06	75.3185	131.096	80.2186	NaN	28.4178	35.8206	NaN	14.7586	NaN
A0A8V8TNZ5	ADP-ribosylation factor	2	0.000994704	0.00128205	0.00022585	NaN	NaN	NaN	2813.82	1947.64	663.82	1277.68	244.882	705.116
A0A8V8TNZ9	DNA ligase (EC 6.5.1.1)	8	0.000232452	0.000548847	1.91939e-05	NaN	157.489	105.938	105.6	158.959	100.329	55.7011	53.2153	96.5923
A0A8V8TP20	DNA topoisomerase 2 (EC 5.6.2.2)	9	6.96505e-05	0.000296736	6.21749e-06	176.325	61.8058	NaN	71.5174	89.7812	133.385	100.73	110.66	134.052
A0A8V8TP70	PTB domain-containing engulfment adapter protein 1 (Cell death protein 6 homolog) (PTB domain adapter protein CED-6) (Protein GULP)	1	0.000321265	0.000548847	2.943e-05	NaN	NaN	NaN	NaN	NaN	NaN	38.8763	34.2107	10.5661
A0A8V8TPF3	SATB homeobox 2	7	0.000694174	0.00114248	0.000129425	179.409	253.409	249.891	8.58797	NaN	NaN	18.0125	19.2188	21.2349
A0A8V8TPH5	Receptor-binding cancer antigen expressed on SiSo cells	1	0.00399183	0.00450789	0.00146168	NaN	NaN	NaN	45.1852	NaN	52.2977	38.9184	70.7728	64.1103
A0A8V8TPI0	GPI ethanolamine phosphate transferase 3, catalytic subunit (Phosphatidylinositol-glycan biosynthesis class O protein)	6	3.99787e-06	0	9.47995e-07	65.8662	NaN	114.83	162.784	229.086	263.734	155.343	173.955	156.772
A0A8V8TPQ9	Tyrosine-protein kinase (EC 2.7.10.2)	57	3.57684e-06	0	8.9039e-07	7624	8286.02	7997.34	1071.78	1121.35	1083.06	1089.55	1077.47	1068.4
A0A8V8TPS0	Nucleoporin 88	19	5.08836e-05	0.000296736	4.85513e-06	146.221	173.74	271.87	386.818	344.545	298.087	412.398	310.459	332.311
A0A8V8TPT7	Osteoclastogenesis associated transmembrane protein 1	3	5.17886e-06	0	1.09949e-06	110.754	NaN	NaN	206.245	209.782	203.748	286.964	196.284	283.228
A0A8V8TPU9	Plakophilin-2	3	3.98179e-05	0	4.05012e-06	29.8841	NaN	NaN	33.3913	21.3726	8.14164	20.4676	16.3637	14.1826
A0A8V8TPY8	5'-3' exonuclease PLD3 (EC 3.1.16.1) ((S,S)-bis(monoacylglycero)phosphate synthase PLD3) (Phospholipase D3)	11	0.000215624	0.000548847	1.78062e-05	430.328	452.144	539.539	1087.16	1445.03	1508.54	843.366	1155.81	973.581
A0A8V8TQ09	Pleckstrin homology domain containing A5	3	0.000122617	0.000548847	1.02593e-05	199.892	161.52	164.271	128.745	92.6976	73.8433	103.866	121.62	98.7306
A0A8V8TQ34	N-alpha-acetyltransferase 15, NatA auxiliary subunit	7	0.000306722	0.000548847	2.71873e-05	145.124	119.148	152.325	109.325	127.508	108.089	85.7531	96.28	100.8
A0A8V8TQ37	UDP-N-acetylglucosamine--peptide N-acetylglucosaminyltransferase 110 kDa subunit (EC 2.4.1.255) (O-GlcNAc transferase subunit p110) (O-linked N-acetylglucosamine transferase 110 kDa subunit)	39	1.60568e-05	0	2.19596e-06	2086.44	1813.77	1785.5	140.187	106.167	122.123	110.517	126.266	114.955
A0A8V8TQ44	26S proteasome non-ATPase regulatory subunit 8 (26S proteasome regulatory subunit RPN12)	13	4.45309e-05	0	4.39429e-06	1174.17	1009.62	1398.32	1015.78	656.352	671.136	1021.45	762.765	908.721
A0A8V8TQ67	Pogo transposable element with ZNF domain	3	0.000344312	0.000711364	3.35326e-05	24.0171	NaN	NaN	22.684	NaN	NaN	24.9539	7.95006	4.36737
A0A8V8TQB4	Dual E2 ubiquitin-conjugating enzyme/E3 ubiquitin-protein ligase BIRC6 (EC 2.3.2.24) (BIR repeat-containing ubiquitin-conjugating enzyme) (Baculoviral IAP repeat-containing protein 6) (Ubiquitin-conjugating BIR domain enzyme apollon)	29	1.17593e-05	0	1.80335e-06	49.1714	61.4762	52.0426	32.5996	55.0656	60.0744	49.1021	55.0234	64.5806
A0A8V8TQC0	ADP-ribosylation factor	1	0.00465065	0.00507538	0.00190263	NaN	NaN	NaN	205.497	NaN	NaN	36.7972	NaN	NaN
A0A8V8TQD3	E3 ubiquitin-protein ligase RNF31 (EC 2.3.2.31) (HOIL-1-interacting protein) (RING finger protein 31) (RING-type E3 ubiquitin transferase RNF31)	6	0.00013256	0.000548847	1.10563e-05	NaN	NaN	50.5351	62.7388	36.8456	NaN	42.3575	78.7639	72.2417
A0A8V8TQD6	TRAF3 interacting protein 2	4	0.000245247	0.000548847	2.02952e-05	NaN	NaN	NaN	45.1561	60.2604	54.1399	66.1169	42.7686	39.5685
A0A8V8TQF7	Nuclear pore complex protein Nup98-Nup96	42	3.09023e-06	0	8.2061e-07	333.769	398.968	382.67	407.742	468.326	483.077	447.892	488.923	477.445
A0A8V8TQI0	Endoplasmic reticulum lectin (Protein OS-9)	15	3.13072e-05	0	3.41799e-06	395.717	354.603	424.103	355.572	385.679	432.041	484.223	467.877	462.745
A0A8V8TQJ0	DNA mismatch repair protein	48	2.77625e-06	0	7.73303e-07	568.562	640.534	576.711	901.06	985.198	1019.16	1169.26	1456.25	1466.98
A0A8V8TQP8	ADP ribosylation factor 1	1	0.000136543	0.000548847	1.1378e-05	NaN	NaN	NaN	1949.52	1939.7	1452.43	673.977	714.916	732.98
A0A8V8TQS0	Alkyl transferase (EC 2.5.1.-)	5	0.000124348	0.000548847	1.03974e-05	127.632	147.791	63.0243	137.775	108.329	112.736	81.8669	108.967	101.252
A0A8V8TQS3	Neuroguidin	1	0.00661733	0.00740412	0.0038455	NaN	NaN	NaN	NaN	NaN	NaN	39.3057	37.8974	31.1584
A0A8V8TQT0	H/ACA ribonucleoprotein complex subunit 3 (Nucleolar protein 10) (Nucleolar protein family A member 3) (snoRNP protein NOP10)	4	6.19333e-05	0.000296736	5.6554e-06	537.67	365.868	405.066	428.625	204.006	244.174	322.737	229.746	225.746
A0A8V8TQW4	AP-3 complex subunit delta	21	1.22282e-05	0	1.84803e-06	202.306	226.083	236.509	117.416	160.644	152.399	137.716	106.288	112.191
A0A8V8TR67	C-type lectin domain containing 16A (KIAA0350 protein, isoform CRA_b)	4	2.87963e-05	0	3.22722e-06	157.038	204.673	NaN	80.9219	77.8056	48.1439	68.8393	78.7913	94.0469
A0A8V8TR86	Probable ATP-dependent RNA helicase DDX23 (EC 3.6.4.13) (DEAD box protein 23)	31	6.18007e-06	0	1.21932e-06	2826.55	3101.32	3264.11	892.983	845.756	845.838	1031.9	1080.41	1063.52
A0A8V8TRB3	Serine/threonine-protein phosphatase (EC 3.1.3.16)	9	7.31991e-05	0.000296736	6.47756e-06	291.119	259.496	326.121	267.322	316.184	358.231	344.403	425.594	415.826
A0A8V8TRD3	Nuclear transport factor 2	2	1.61899e-06	0	5.74052e-07	NaN	NaN	NaN	61.2896	44.5887	51.1054	51.0207	45.5128	30.7712
A0A8V8TRF3	Choline/ethanolaminephosphotransferase 1 (EC 2.7.8.1) (EC 2.7.8.2) (EC 2.7.8.22) (1-alkenyl-2-acylglycerol choline phosphotransferase)	7	0.000208382	0.000548847	1.7219e-05	1614.84	848.394	912.233	4096.92	4577.2	5190.77	5100.87	7102.85	7668.68
A0A8Z5AA41	Lipolysis stimulated lipoprotein receptor	8	4.63762e-06	0	1.03166e-06	69.9627	67.7798	66.8079	133.694	158.661	169.19	119.45	173.301	140.318
A0A994ENR3	F-box and leucine rich repeat protein 18	6	0.000170676	0.000548847	1.41612e-05	92.5434	30.8761	32.006	37.4655	44.7509	69.231	84.3003	65.965	57.6736
A0A994J3H1	Protein phosphatase 2 scaffold subunit Aalpha	22	4.2706e-06	0	9.84179e-07	761.441	776.293	711.303	745.09	914.262	801.88	737.677	838.651	761.445
A0A994J3I9	Pre-mRNA 3'-end-processing factor FIP1 (FIP1-like 1 protein)	12	2.05577e-05	0	2.57678e-06	2958.71	2868.43	2625.98	531.16	497.955	453.164	461.066	348.804	321.933
A0A994J3S1	GPI-anchor transamidase component GPAA1 (GAA1 protein homolog) (Glycosylphosphatidylinositol anchor attachment 1 protein)	6	3.31395e-05	0	3.55573e-06	65.0638	311.018	214.184	685.771	644.297	556.703	597.515	381.558	408.666
A0A994J3X0	Tetratricopeptide repeat protein 17	8	6.01094e-05	0.000296736	5.52309e-06	NaN	NaN	NaN	77.9077	75.5233	80.7724	86.0787	89.9328	92.9238
A0A994J407	Centrosomal protein 68	1	0.00313339	0.00407486	0.00101464	NaN	NaN	NaN	67.6564	NaN	NaN	51.5621	NaN	NaN
A0A994J439	Inter-alpha-trypsin inhibitor heavy chain H3	3	0.000328919	0.000548847	3.07195e-05	84.963	NaN	NaN	108.788	62.8837	52.5862	154.78	105.687	106.865
A0A994J491	Pre-mRNA-processing-splicing factor 8 (Splicing factor Prp8)	100	2.50164e-06	0	7.30089e-07	3129.41	3231.33	3372.99	1010.1	1002.83	978.248	1163.1	1021.36	1021.97
A0A994J4A5	Large ribosomal subunit protein eL24 (60S ribosomal protein L24)	7	0.000686693	0.00114248	0.00012712	8121.92	10011.7	9429.28	3049.56	3424.38	3493.53	3006.49	3778.41	2456.95
A0A994J4D9	Exosome complex component RRP41 (Exosome component 4) (Ribosomal RNA-processing protein 41)	9	2.92372e-06	0	7.95774e-07	311.385	256.608	268.39	111.705	85.3439	126.359	77.4909	134.917	138.038
A0A994J4E9	Heterogeneous nuclear ribonucleoprotein K	1	0.000281769	0.000548847	2.39515e-05	1808.72	326.357	517.274	312.218	66.557	97.0043	316.403	130.925	107.744
A0A994J4H7	MTCL family member 3	11	0.000116383	0.000548847	9.76502e-06	NaN	NaN	135.835	48.2986	57.1877	142.207	50.6574	84.2542	87.8322
A0A994J4L0	Centrosomal protein of 97 kDa (Leucine-rich repeat and IQ domain-containing protein 2)	13	6.18689e-07	0	3.318e-07	76.174	46.2314	57.7911	84.4945	69.0658	99.1535	99.0953	89.5718	97.7894
A0A994J4L1	V-type proton ATPase subunit a	15	3.24052e-06	0	8.42579e-07	81.6749	163.495	143.027	146.833	189.162	86.9231	152.541	102.167	92.5501
A0A994J4N4	Upstream binding transcription factor	4	9.74972e-05	0.000509295	8.29707e-06	43.5404	50.0258	91.6888	48.924	NaN	37.5277	52.8418	43.0082	41.5989
A0A994J4R3	H1.10 linker histone	2	0.000219601	0.000548847	1.81305e-05	31.852	262.744	NaN	40.7231	38.5151	39.6007	38.396	41.2103	27.9045
A0A994J4R6	ubiquitinyl hydrolase 1 (EC 3.4.19.12)	59	7.76101e-07	0	3.77982e-07	434.856	389.631	401.944	355.583	393.989	419.083	389.341	413.876	417.873
A0A994J4S7	Heterogeneous nuclear ribonucleoprotein K	20	7.17458e-06	0	1.3325e-06	16608.9	17509.1	17419.9	2794.72	1980.87	2370.7	2350.66	2033.52	1831.43
A0A994J4U7	Sodium/calcium exchanger 1 (Na(+)/Ca(2+)-exchange protein 1) (Solute carrier family 8 member 1)	2	0.000131394	0.000548847	1.09624e-05	NaN	NaN	NaN	18.3757	14.2669	NaN	11.3395	9.67817	12.8198
A0A994J4W5	Transmembrane protein 87A	4	2.48757e-05	0	2.9233e-06	NaN	NaN	NaN	43.9964	48.5518	48.4626	55.7848	62.8233	73.5255
A0A994J4Y8	Serine/threonine-protein phosphatase PGAM5, mitochondrial (EC 3.1.3.16) (Phosphoglycerate mutase family member 5) (Serine/threonine-protein phosphatase Pgam5, mitochondrial)	13	9.69167e-06	0	1.59957e-06	3495.87	2969.69	3109.2	1302.75	1588.13	1406.5	1416.83	1673.34	1694.7
A0A994J4Z6	Transmembrane protein 94	4	0.000362375	0.000711364	3.71767e-05	NaN	NaN	NaN	76.2219	113.254	106.37	45.8524	49.0813	42.1958
A0A994J4Z7	SWI/SNF related, matrix associated, actin dependent regulator of chromatin, subfamily a, member 2	2	4.67361e-05	0	4.55453e-06	155.748	99.3892	65.6139	NaN	NaN	NaN	NaN	21.8631	26.3458
A0A994J542	SEC23-interacting protein	17	1.79196e-05	0	2.35657e-06	161.294	114.893	134.044	152.453	137.763	131.342	133.101	136.258	117.1
A0A994J591	SRSF protein kinase 2 (EC 2.7.11.1) (SFRS protein kinase 2) (Serine/arginine-rich protein-specific kinase 2)	8	0.000200797	0.000548847	1.66059e-05	253.601	284.591	265.465	23.3633	91.0211	64.7178	44.0096	41.2347	50.0236
A0A994J595	Calcium voltage-gated channel auxiliary subunit alpha2delta 1	1	0.00309858	0.00407486	0.000998545	NaN	NaN	NaN	NaN	NaN	NaN	NaN	82.2524	76.369
A0A994J5A3	Epidermal growth factor receptor substrate 15 (Protein AF-1p)	6	0.000123648	0.000548847	1.03415e-05	16.9464	87.5591	NaN	57.3949	75.63	86.9222	48.1446	85.4002	70.3138
A0A994J5A8	ADP ribosylation factor like GTPase 17A	4	1.75214e-05	0	2.32263e-06	NaN	NaN	NaN	71.7335	84.5066	87.7622	65.9449	109.819	102.46
A0A994J5B8	Nuclear receptor corepressor 1	14	4.04869e-05	0	4.09915e-06	102.747	140.64	182.628	44.293	155.02	86.4582	50.3017	47.4347	62.9609
A0A994J5J1	Dolichyl-diphosphooligosaccharide--protein glycosyltransferase subunit 2 (Ribophorin-2)	31	5.57467e-09	0	1.39041e-07	1320.81	1066.65	1190	5818.44	4320.7	4567.09	5508.34	5321.12	5219.64
A0A994J5K1	Mitochondrial-processing peptidase subunit alpha (Alpha-MPP)	6	9.50036e-05	0.000509295	8.10683e-06	150.267	181.356	261.809	147.866	151.102	145.966	166.558	96.4873	72.5745
A0A994J5T9	Centrosomal protein 350	31	3.8588e-05	0	3.95979e-06	162.638	199.098	171.754	55.6856	NaN	NaN	31.084	24.5917	30.8105
A0A994J5W6	Synaptophysin like 1	3	9.4967e-05	0.000509295	8.10404e-06	125.596	155.504	207.975	440.257	801.493	801.899	199.658	556.656	561.692
A0A994J6L2	MAX gene-associated protein	61	4.39447e-06	0	1.00035e-06	2064.83	2427.34	2618.27	462.5	265.186	276.074	395.048	223.987	190.378
A0A994J6T1	small monomeric GTPase (EC 3.6.5.2)	4	0.000111202	0.000509295	9.35762e-06	341.481	319.783	479.127	749.112	693.808	674.271	543.944	471.263	529.938
A0A994J749	Inosine-5'-monophosphate dehydrogenase (IMP dehydrogenase) (IMPD) (IMPDH) (EC 1.1.1.205)	27	2.68057e-06	0	7.58459e-07	2134.59	1402.49	1597.89	1180.78	920.028	892.802	1381.6	1374.17	1309.7
A0A994J753	hexokinase (EC 2.7.1.1)	28	4.82994e-06	0	1.05605e-06	198.314	220.162	183.637	307.324	307.073	339.227	378.043	302.165	273.916
A0A994J771	Unconventional myosin-XVIIIa	68	9.74959e-07	0	4.30996e-07	36.6577	51.6392	152.862	126.705	113.214	103.136	197.498	170.806	155.686
A0A994J782	Heterogeneous nuclear ribonucleoprotein K	1	0.000755843	0.00114248	0.000148648	235.566	NaN	NaN	28.1059	NaN	NaN	35.6352	NaN	NaN
A0A994J7A4	Palladin	2	0.000982817	0.00128205	0.000221943	38.6762	48.0055	NaN	NaN	53.855	NaN	29.9083	46.8827	43.4202
A0A994J7C7	Paired amphipathic helix protein Sin3a (Histone deacetylase complex subunit Sin3a) (Transcriptional corepressor Sin3a)	22	3.66174e-08	0	1.39041e-07	126.47	136.323	144.256	53.9717	105.31	110.254	57.4118	64.4512	81.2711
A0A994J7H4	Nuclear protein localization protein 4 homolog	10	3.66249e-05	0	3.81501e-06	115.351	41.5366	60.1488	139.185	113.243	110.469	258.026	141.721	237.4
A0A994J7J2	Palmitoyltransferase (EC 2.3.1.225)	1	0.000386637	0.000711364	4.25612e-05	NaN	NaN	NaN	20.1961	NaN	31.7403	47.2817	34.9153	22.3543
A0A994J7M6	Phosphatidylinositol glycan anchor biosynthesis class S	16	5.82603e-07	0	3.20614e-07	115.744	115.319	137.996	174.506	224.283	188.791	177.613	182.181	184.996
A0A994J7P9	FMR1 autosomal homolog 2	14	0.000171599	0.000548847	1.42365e-05	125.099	159.658	170.064	68.8111	73.4258	65.318	68.8167	58.2459	69.9441
A0A994J7Q8	Dachshund family transcription factor 1	2	0.000258454	0.000548847	2.15078e-05	NaN	122.296	47.1718	17.1327	11.1831	51.0861	19.8126	30.3664	28.6862
A0A9L9PXA1	Nucleobindin-1	5	0.000528742	0.00100452	8.01585e-05	46.9525	116.57	NaN	60.4391	49.1883	47.0356	57.5432	46.3947	45.2594
A0A9L9PXC2	Procollagen-lysine,2-oxoglutarate 5-dioxygenase 2 (EC 1.14.11.4) (Lysyl hydroxylase 2)	1	0.00327874	0.00407486	0.00108323	252.955	NaN	NaN	1608.93	286.756	516.834	1112.6	307.818	428.589
A0A9L9PXE4	Splicing factor 1	2	0.000231696	0.000548847	1.91304e-05	585.115	1099.09	965.78	181.917	328.679	255.136	83.2785	226.177	246.118
A0A9L9PXJ4	Myosin light chain 10 (Myosin light chain 2, lymphocyte-specific, isoform CRA_a)	2	0.000386388	0.000711364	4.25035e-05	NaN	NaN	NaN	507.956	750.831	756.325	663.779	874.509	850.499
A0A9L9PXL4	Protein polybromo-1 (BRG1-associated factor 180)	14	0.000174628	0.000548847	1.44836e-05	122.853	109.77	96.9553	57.2825	57.357	30.4338	34.7556	45.4987	43.6158
A0A9L9PXM5	Protein O-glucosyltransferase 2	8	3.28622e-05	0	3.53496e-06	NaN	NaN	NaN	23.4735	30.8921	25.7549	38.3935	29.5329	44.7571
A0A9L9PXP2	Plasminogen	7	0.000355878	0.000711364	3.58263e-05	112.298	51.537	61.6486	49.3092	46.0778	56.5313	56.8003	78.4883	116.181
A0A9L9PXS3	Glutathione peroxidase	5	1.35396e-05	0	1.97035e-06	94.0001	110.292	84.6358	114.802	137.59	156.4	93.577	105.029	107.274
A0A9L9PXU1	N-glycosylase/DNA lyase (EC 4.2.99.18)	5	0.000131199	0.000548847	1.09467e-05	69.2773	253.141	53.1665	133.934	137.649	144.081	195.416	197.924	169.543
A0A9L9PY07	Syntaxin binding protein 5	1	0.00026267	0.000548847	2.1917e-05	NaN	NaN	NaN	NaN	NaN	NaN	NaN	17.6065	22.0771
A0A9L9PY49	NADPH--cytochrome P450 reductase (CPR) (P450R) (EC 1.6.2.4)	29	7.858e-09	0	1.39041e-07	310.556	305.573	298.053	948.333	820.575	780.562	973.766	752.801	742.498
A0A9L9PYL0	Mitochondrial fission factor	8	0.000104111	0.000509295	8.80573e-06	60.5739	NaN	NaN	67.1383	72.176	90.5787	93.3817	94.7448	113.033
A0AA34QVH5	Histone-arginine methyltransferase CARM1 (EC 2.1.1.319) (Coactivator-associated arginine methyltransferase 1) (Protein arginine N-methyltransferase 4)	11	0.000106369	0.000509295	8.9808e-06	171.157	184.603	172.28	161.502	133.535	143.916	128.032	140.585	156.425
A0AA34QVI2	Protein phosphatase 4 regulatory subunit 2	6	6.56461e-05	0.000296736	5.92531e-06	62.0412	82.2924	96.4958	31.9189	49.1768	40.0908	26.8987	30.4348	36.9155
A0AA34QVI4	BTB/POZ domain-containing protein KCTD9	2	0.00274982	0.0035179	0.00084386	NaN	NaN	NaN	NaN	NaN	NaN	29.4335	126.67	146.372
A0AA34QVL7	DNA damage inducible 1 homolog 2	1	0.000687625	0.00114248	0.000127407	NaN	NaN	NaN	NaN	NaN	NaN	54.537	NaN	NaN
A0AA34QVR9	Transcription factor Jun (Activator protein 1) (Proto-oncogene c-Jun) (Transcription factor AP-1 subunit Jun) (V-jun avian sarcoma virus 17 oncogene homolog)	3	0.000353893	0.000711364	3.54223e-05	320.588	254.324	237.714	86.4834	111.531	96.0135	98.0819	95.9997	124.766
A0AA34QVS4	RISC-loading complex subunit TARBP2	6	0.000123663	0.000548847	1.03427e-05	232.66	218.607	229.237	160.728	161.83	209.989	230.649	216.359	276.05
A0AA34QVU0	CTD small phosphatase 1	2	0.000152888	0.000548847	1.27078e-05	104.314	NaN	NaN	164.248	268.118	284.419	210.452	268.879	250.999
A0AA34QVV3	Chromatin target of PRMT1	6	2.68041e-05	0	3.07383e-06	3960.73	4360.83	3586.04	2038.79	1879.8	1918.74	1161.99	1323.14	1339.31
A0AA34QVX2	Sterol regulatory element-binding protein 2 (Sterol regulatory element-binding transcription factor 2)	13	0.000163201	0.000548847	1.35506e-05	NaN	NaN	NaN	34.3543	52.5544	57.4731	51.1247	38.4408	32.9858
A0AA34QW03	Synaptotagmin binding cytoplasmic RNA interacting protein	21	3.92379e-06	0	9.38022e-07	2771.49	2633.1	2498.97	610.62	626.958	586.356	546.569	538.997	575.246
A0AA49X8T4	Toll-like receptor 8 transcript variant 4	1	0.00381741	0.00450789	0.00136127	NaN	NaN	NaN	NaN	NaN	NaN	84.9837	NaN	NaN
A0AAA9X096	Conserved oligomeric Golgi complex subunit 5	15	1.17286e-05	0	1.80042e-06	97.0245	90.6866	93.8276	172.752	213.547	202.883	164.833	161.692	177.667
A0AAA9X0G7	Proteasome adapter and scaffold protein ECM29 (Proteasome-associated protein ECM29 homolog)	1	7.44235e-05	0.000296736	6.56758e-06	NaN	NaN	NaN	30.1093	49.7491	47.2809	60.9245	70.8225	71.3576
A0AAA9YHJ6	Ubiquitin conjugating enzyme E2 I	4	6.05266e-07	0	3.27667e-07	463.874	925.98	703.308	351.046	673.654	577.282	318.992	295.105	338.408
A0AAG2SUK6	Large ribosomal subunit protein uL23m (39S ribosomal protein L23, mitochondrial)	6	6.85082e-05	0.000296736	6.13401e-06	422.422	343.221	450.463	211.655	357.167	378.04	268.272	257.319	263.75
A0AAG2TL40	GMP reductase (GMPR) (EC 1.7.1.7) (Guanosine 5'-monophosphate oxidoreductase) (Guanosine monophosphate reductase)	5	0.000967412	0.00128205	0.000216885	NaN	83.8144	NaN	152.991	122.168	118.124	127.671	185.299	175.406
A0AAG2TPY2	Double-stranded RNA-specific adenosine deaminase (EC 3.5.4.37)	27	1.12336e-06	0	4.67339e-07	272.502	225.832	210.844	149.509	208.058	179.783	163.541	147.673	151.002
A0AAG2UUW0	Apolipoprotein B-100	6	0.000231609	0.000548847	1.91231e-05	NaN	NaN	NaN	111.062	246.597	207.711	159.323	259.08	215.485
A0AAG2UVL9	MYG1 exonuclease	2	0.00285057	0.00381679	0.000887321	47.7904	55.1587	30.1652	NaN	32.5634	NaN	33.788	28.6404	NaN
A0AAG2UVM1	Histone acetyltransferase type B catalytic subunit (EC 2.3.1.48)	11	0.000126595	0.000548847	1.0577e-05	141.078	157.138	134.529	222.896	295.319	284.04	235.885	276.277	291.786
A0AAG2UW58	Distal-less homeobox 1	1	0.000582613	0.00100452	9.577e-05	180.241	106.888	NaN	44.5936	27.9177	NaN	16.0897	NaN	NaN
A0AAG2UW65	Collagen type XVIII alpha 1 chain (Collagen, type XVIII, alpha 1, isoform CRA_d)	4	0.000250296	0.000548847	2.07477e-05	NaN	NaN	NaN	42.3503	38.7692	19.1833	29.9135	37.5184	51.5448
A0AAG2UW91	G patch domain-containing protein 4	1	0.00260478	0.0035179	0.000783111	19.8889	NaN	NaN	13.2923	5.19487	NaN	15.6857	NaN	12.0801
A0AAG2UWE8	RING-type E3 ubiquitin transferase (EC 2.3.2.27)	12	0.000102748	0.000509295	8.70046e-06	359.61	489.743	533.499	138.287	196.292	164.958	151.068	192.143	143.028
A0AAG2UWX2	3'-5' exoribonuclease 1 (EC 3.1.13.1) (Histone mRNA 3'-exonuclease 1)	6	6.5411e-06	0	1.26101e-06	181.135	167.67	168.884	84.2794	62.2667	66.1127	101.49	88.3986	116.02
A0AAK2PNZ4	ATP-dependent RNA helicase (EC 3.6.4.13)	1	0.000512373	0.00100452	7.55185e-05	178.806	161.305	192.771	NaN	112.841	NaN	NaN	77.5704	75.962
A0AAQ5BGL1	receptor protein serine/threonine kinase (EC 2.7.11.30)	8	2.17155e-07	0	1.93391e-07	NaN	NaN	NaN	209.865	191.485	175.329	215.644	271.273	287.747
A0AAQ5BGM4	Molybdenum cofactor biosynthesis protein 1 (EC 4.1.99.22) (EC 4.6.1.17)	5	6.87337e-05	0.000296736	6.15048e-06	NaN	NaN	NaN	66.0177	69.6637	86.4108	58.3727	58.8266	65.4109
A0AAQ5BGX5	Desmoglein 2	27	1.46051e-08	0	1.39041e-07	87.6026	111.488	105.07	409.747	474.518	445.835	437.152	552.286	582.645
A0AAQ5BH63	Myosin light chain 3 (Myosin light chain 1, slow-twitch muscle B/ventricular isoform)	3	0.00151451	0.00220646	0.000395681	307.446	221.482	256.383	2910.69	1594.96	1399.03	3362.13	1585.62	1762.04
A0AAQ5BHB8	Low density lipoprotein receptor	11	8.20344e-05	0.000509295	7.13074e-06	98.1375	NaN	180.244	155.578	143.565	115.533	142.051	123.062	125.543
A0AAQ5BHD3	Lysosomal alpha-glucosidase (EC 3.2.1.20) (Acid maltase)	11	0.000149961	0.000548847	1.24689e-05	141.422	176.859	181.252	273.887	378.466	301.141	316.279	253.884	200.926
A0AAQ5BHG2	Transmembrane protein 181	2	0.000398395	0.000864006	4.53358e-05	NaN	41.0247	31.7786	88.4911	94.1483	90.8013	93.2052	108.454	81.8518
A0AAQ5BHH3	Zinc finger C3HC-type containing 1	10	0.0002073	0.000548847	1.71314e-05	69.2412	111.367	89.2075	110.033	100.456	81.9493	67.5418	79.9097	71.0858
A0AAQ5BHI0	Transcription factor IIIB 50 kDa subunit (B-related factor 2)	2	0.000288034	0.000548847	2.46958e-05	NaN	NaN	NaN	37.8431	NaN	28.7208	40.8657	38.0093	33.1717
A0AAQ5BHN1	Cytochrome b-c1 complex subunit 1, mitochondrial (Complex III subunit 1) (Core protein I) (Ubiquinol-cytochrome-c reductase complex core protein 1)	14	5.69323e-05	0.000296736	5.29292e-06	311.145	182.44	208.475	355.566	146.527	230.683	356.644	191.099	241.046
A0AAQ5BHR4	Filamin C	16	8.3042e-05	0.000509295	7.20581e-06	402.901	580.582	551.639	232.574	228.194	228.72	213.537	261.711	295.183
A0AAQ5BHR7	Secretory carrier-associated membrane protein (Secretory carrier membrane protein)	1	0.000245357	0.000548847	2.0305e-05	NaN	NaN	NaN	63.7587	41.8365	NaN	73.2447	29.9324	33.451
A0AAQ5BHS6	Aminopeptidase (EC 3.4.11.-)	4	0.000374441	0.000711364	3.97916e-05	NaN	NaN	NaN	25.5247	20.7133	37.3721	12.0595	17.3274	12.9544
A0AAQ5BHY2	Serine/threonine kinase 17b	2	5.57467e-09	0	1.39041e-07	37.8302	NaN	NaN	70.2935	128.353	85.9134	67.8933	110.737	98.9141
A0AAQ5BI21	TGF-beta receptor type-1 (EC 2.7.11.30) (Transforming growth factor-beta receptor type I)	11	5.80244e-05	0.000296736	5.37201e-06	NaN	NaN	147.539	147.04	116.205	121.297	186.453	139.716	173.044
A0AAQ5BI29	vesicle-fusing ATPase (EC 3.6.4.6)	16	9.48259e-06	0	1.57826e-06	450.732	627.498	590.689	2428.77	2601.15	2440.64	2253.43	2043.79	2270.01
A0AAQ5BI32	Tetraspanin	1	0.00109354	0.00128205	0.000258423	NaN	NaN	NaN	15.7372	NaN	NaN	9.86013	NaN	NaN
A0AAQ5BI50	Vacuolar protein sorting 4 homolog A	1	0.00351199	0.00407486	0.00119847	NaN	NaN	NaN	164.061	NaN	NaN	195.795	161.102	NaN
A0AAQ5BI61	Epidermal growth factor receptor substrate 15-like 1 (Eps15-related protein)	14	7.49041e-05	0.000509295	6.60295e-06	32.6138	77.1082	NaN	62.1807	60.5913	65.469	69.7092	59.5121	66.3928
A0AAQ5BI81	Short-chain dehydrogenase/reductase 3 (EC 1.1.1.300) (Retinal short-chain dehydrogenase/reductase 1)	8	9.17995e-06	0	1.54717e-06	14.5989	31.2199	NaN	52.9729	60.1299	59.8042	47.8291	49.0474	41.4321
A0AAQ5BIG2	RNA-binding protein FUS	9	9.32465e-05	0.000509295	7.97328e-06	3735.93	2710.67	3802.57	1380.49	1621.94	1656.97	975.182	1379.66	1570.72
A0AAU7BBC0	Adenylate kinase isoenzyme 6 (AK6) (EC 2.7.4.3) (Coilin-interacting nuclear ATPase protein) (Dual activity adenylate kinase/ATPase) (AK/ATPase)	9	7.85145e-05	0.000509295	6.86947e-06	156.351	97.4221	97.3131	743.431	620.378	647.858	867.438	807.155	894.982
A0AAU7P1G8	Forkhead box protein C1	3	4.27238e-05	0	4.26264e-06	128.83	75.4398	166.489	123.569	99.1345	72.834	82.126	58.4262	48.101
A0ABB0H0G2	non-specific serine/threonine protein kinase (EC 2.7.11.1)	1	0.000272293	0.000548847	2.29015e-05	NaN	NaN	NaN	110.626	NaN	NaN	123.335	NaN	NaN
A0ABB0MN55	Heterogeneous nuclear ribonucleoprotein A0	10	4.0143e-05	0	4.07395e-06	3611.23	2861.35	2291.62	1113.33	945.203	954.651	1163.14	865.409	901.953
A0ABB0MUY1	Mortality factor 4-like protein 1	8	3.80575e-05	0	3.92073e-06	158.115	151.261	111.463	91.2441	59.9848	68.9829	101.074	104.573	99.5145
A0ABB0MUZ6	dual-specificity kinase (EC 2.7.12.1)	4	2.07065e-05	0	2.58898e-06	325.874	230.972	311.065	NaN	43.2453	39.113	NaN	36.5158	29.2136
A0ABB0MV04	Phosphodiesterase 12	9	2.71867e-07	0	2.1395e-07	116.431	144.793	150.309	124.216	117.344	116.804	142.232	119.789	130.861
A0ABB0MV08	Heterogeneous nuclear ribonucleoproteins A2/B1	21	7.74228e-05	0.000509295	6.78873e-06	39498.3	33457.3	34728.7	10078.9	8861.75	9150.95	8586.28	6302.98	6761.4
A0ABB0MV10	Hydroxymethylglutaryl-CoA synthase (HMG-CoA synthase) (EC 2.3.3.10) (3-hydroxy-3-methylglutaryl coenzyme A synthase)	1	0.00338271	0.00407486	0.00113376	65.0627	NaN	NaN	NaN	NaN	NaN	NaN	NaN	NaN
A0ABB0MV19	Small ribosomal subunit protein bS6m (28S ribosomal protein S6, mitochondrial) (Sodium/myo-inositol cotransporter) (Sodium/myo-inositol transporter 1) (Solute carrier family 5 member 3)	11	0.000127057	0.000548847	1.0614e-05	582.59	1188.22	1048.57	342.744	653.969	592.037	354.83	336.24	403.025
A0ABB0MV26	Integrator complex subunit 8	18	3.23916e-05	0	3.49965e-06	84.6701	37.0578	NaN	122.014	141.454	167.196	140.194	152.091	140.326
A0ABB0MV47	Large ribosomal subunit protein uL14 (60S ribosomal protein L23)	8	2.74456e-05	0	3.12344e-06	1236.83	1784.07	1447.47	1066.4	842.595	962.952	1381.73	974.586	990.047
A0ABB0MV62	Zinc finger protein 638	30	1.23866e-05	0	1.863e-06	433.315	538.638	506.945	157.876	161.405	143.098	138.007	139.172	138.77
A0ABB0MVA0	Histone deacetylase 1 (HD1) (EC 3.5.1.98)	13	1.85197e-05	0	2.40736e-06	1448.01	1404.93	1683.06	625.002	563.901	544.504	588.726	598.456	653.937
A0ABB0MVA8	Low density lipoprotein receptor adapter protein 1	2	0.00249517	0.0035179	0.000738696	NaN	NaN	NaN	34.6381	26.5933	28.6887	49.2595	47.5067	48.2204
A0ABB0MVB9	Dolichyl-diphosphooligosaccharide--protein glycosyltransferase subunit STT3B (EC 2.4.99.18)	10	0.000100019	0.000509295	8.4903e-06	375.432	267.95	270.173	825.565	725.239	676.206	712.904	593.858	626.714
A0ABB0MVC4	mitogen-activated protein kinase (EC 2.7.11.24)	1	0.000888588	0.00114248	0.000191147	NaN	NaN	NaN	16.1051	NaN	NaN	27.4827	31.7505	52.7418
A0ABB0MVD6	Small ribosomal subunit protein uS10m (28S ribosomal protein S10, mitochondrial)	5	1.40906e-06	0	5.3119e-07	536.598	410.246	382.533	335.516	267.748	253.316	274.895	232.256	227.566
A0ABB0MVG5	Pleckstrin homology like domain family A member 2	2	6.057e-05	0.000296736	5.55649e-06	NaN	NaN	NaN	98.6922	100.747	110.996	116.55	125.902	112.776
A0ABB0MVI7	Sialidase-1 (EC 3.2.1.18) (Acetylneuraminyl hydrolase) (Lysosomal sialidase) (N-acetyl-alpha-neuraminidase 1)	11	9.33847e-05	0.000509295	7.98377e-06	41.8533	101.276	65.967	482.501	762.695	805.411	540.901	869.194	760.737
A0ABB0MVL5	Serine and arginine rich splicing factor 12	2	0.000208201	0.000548847	1.72043e-05	89.9757	145.608	95.1476	41.6937	NaN	NaN	25.7026	NaN	NaN
A0ABB0MVL8	Protein CASC3	4	0.000190798	0.000548847	1.57972e-05	201.403	96.8052	109.383	91.9778	18.9473	30.8866	79.5775	18.7274	13.8483
A0ABB0MVM0	ORM1-like protein	2	0.000441323	0.000864006	5.61403e-05	24.7298	NaN	NaN	117.345	NaN	NaN	79.6348	NaN	NaN
A0ABB0MVM6	Gem nuclear organelle associated protein 8	3	0.000627012	0.00100452	0.000108971	81.6568	88.0946	NaN	54.0202	128.367	97.987	65.9815	74.024	72.1933
A0ABF7PH99	Acyl-coenzyme A oxidase	13	6.11111e-07	0	3.29471e-07	108.983	96.0363	88.6103	62.5416	38.6062	36.4791	54.6226	29.0262	33.2193
A0ABF7PHA4	MTOR-associated protein MEAK7 (TBC/LysM-associated domain-containing protein 1) (TLD domain-containing protein 1)	6	0.000140035	0.000548847	1.16609e-05	NaN	NaN	NaN	31.8466	37.2449	41.2469	31.2198	27.4502	26.8165
A0ABJ7H348	RCC1 domain containing 1	2	0.00137557	0.00174465	0.000350822	NaN	NaN	NaN	37.8762	16.4149	NaN	20.0516	9.83505	7.60988
A0ABJ7H3A1	Inositol polyphosphate-4-phosphatase type II B	2	0.000486123	0.00100452	6.81988e-05	NaN	NaN	NaN	NaN	NaN	NaN	NaN	31.1854	37.4379
A0ABJ7H3E2	Formin like 2	8	0.000303722	0.000548847	2.67584e-05	160.79	201.252	151.895	71.666	97.5357	81.2637	68.552	77.4157	106.566
A0ABJ7H8F7	Protein tyrosine phosphatase receptor type F	50	6.74402e-06	0	1.28413e-06	75.6205	81.7875	45.1297	161.267	156.849	151.245	116.484	138.184	137.972
A0ABJ7H8K0	Solute carrier family 7 member 5	8	3.02526e-05	0	3.33818e-06	83.9202	59.1672	56.8655	518.305	386.457	376.876	419.284	281.242	323.093
A0ABJ7H8K3	Protein tyrosine phosphatase receptor type S	7	4.6068e-05	0	4.50602e-06	NaN	21.2784	NaN	27.3305	52.1382	56.8289	33.6826	10.8293	6.64888
A0ABJ7H8Q6	DDB1 and CUL4 associated factor 4	2	0.00549338	0.0058053	0.00262816	105.779	70.0108	70.8331	NaN	NaN	NaN	NaN	NaN	NaN
A0AUY0	RABL2A protein	6	6.77968e-08	0	1.41358e-07	90.4131	75.0354	61.5179	166.471	172.273	157.197	203.106	221.779	218.666
A0AV58	Striatin-3 (Cell cycle autoantigen SG2NA) (S/G2 antigen)	9	0.000159799	0.000548847	1.32725e-05	104.55	79.0108	75.1827	89.0651	65.5574	53.162	74.2184	68.8742	69.4302
A0AVF1	Intraflagellar transport protein 56 (Tetratricopeptide repeat protein 26) (TPR repeat protein 26)	10	7.58975e-05	0.000509295	6.67614e-06	61.5006	668.63	290.637	63.8542	60.5563	53.6909	69.185	65.7305	51.5674
A0AVI4	E3 ubiquitin-protein ligase TM129 (EC 2.3.2.27) (RING-type E3 ubiquitin transferase TM129)	1	0.00128998	0.00159236	0.000322974	NaN	NaN	NaN	86.3433	101.79	163.173	71.559	102.371	93.2971
A0AVI5	GPRIN family member 3	1	0.000247976	0.000548847	2.05383e-05	16.9837	NaN	NaN	13.6259	16.6984	24.7165	NaN	14.8472	15.5011
A0AVT1	Ubiquitin-like modifier-activating enzyme 6 (Ubiquitin-activating enzyme 6) (EC 6.2.1.45) (Monocyte protein 4) (MOP-4) (Ubiquitin-activating enzyme E1-like protein 2) (E1-L2)	16	6.36786e-05	0.000296736	5.78218e-06	90.3941	97.3286	151.522	51.4044	81.7902	108.601	78.7974	101.738	106.073
A0JLN5	Translocation protein SEC62	5	5.11568e-05	0.000296736	4.87491e-06	179.306	113.24	149.416	226.432	243.705	376.512	285.106	216.476	196.718
A0JLQ2	Kinesin-like protein	1	0.00142428	0.00189964	0.000366591	NaN	NaN	NaN	NaN	36.5393	43.1423	15.4386	40.4133	31.0355
A0JLT2	Mediator of RNA polymerase II transcription subunit 19 (Lung cancer metastasis-related protein 1) (Mediator complex subunit 19)	1	0.000614116	0.00100452	0.000105109	NaN	NaN	NaN	26.04	NaN	NaN	31.3092	6.20165	NaN
A0JNW5	Bridge-like lipid transfer protein family member 3B (Syntaxin-6 Habc-interacting protein of 164 kDa) (UHRF1-binding protein 1-like)	10	8.78979e-05	0.000509295	7.56932e-06	51.41	NaN	NaN	33.026	23.4581	28.1506	49.028	38.9287	40.1214
A0JP11	Phosphoinositide 3-kinase regulatory subunit 4 (EC 2.7.11.1)	35	1.95192e-05	0	2.49101e-06	85.6273	68.9989	55.4472	174.746	146.729	155.511	189.942	160.984	154.362
A0MNN4	WD40 repeat-containing protein SMU1 (Smu-1 suppressor of mec-8 and unc-52 protein homolog)	13	5.57467e-09	0	1.39041e-07	583.222	741.124	666.823	172.663	164.377	194.245	147.039	161.122	168.061
A0MNP2	U5 small nuclear ribonucleoprotein 40 kDa protein (WD repeat-containing protein 57)	15	7.19766e-06	0	1.33507e-06	1955.74	1603.85	1542.34	775.513	612.339	550.923	791.462	662.437	720.939
A0MZ66	Shootin-1 (Shootin1)	1	0.000181992	0.000548847	1.50829e-05	102.089	130.39	70.7073	NaN	NaN	80.8219	NaN	58.43	41.3426
A0MZF5	5'-AMP-activated protein kinase catalytic subunit alpha-2 (EC 2.7.11.1) (EC 2.7.11.31) (Acetyl-CoA carboxylase kinase) (Hydroxymethylglutaryl-CoA reductase kinase)	8	0.000117355	0.000548847	9.84176e-06	89.1201	NaN	199.161	91.683	108.826	131.445	99.6786	105.725	119.796
A0PJ61	Ribosomal L1 domain-containing protein 1	20	6.06502e-05	0.000296736	5.56231e-06	2049.99	2379.89	2256.76	801.463	1147.63	1014.16	838.166	1061.32	1022.98
A0PJ79	Large ribosomal subunit protein uL1m (39S ribosomal protein L1, mitochondrial)	6	3.50822e-05	0	3.70064e-06	406.968	302.372	267.206	165.33	84.6483	123.056	133.806	128.943	124.458
A0PJJ4	LRRC4B protein	2	0.000931576	0.00128205	0.000205151	NaN	667.106	130.981	42.378	41.8365	42.3955	47.4924	51.1754	46.6387
A0PJM7	IFT74 protein	7	3.55785e-06	0	8.87736e-07	59.4166	57.3252	68.8835	28.2856	79.9887	76.8016	64.962	97.1302	93.8821
A0PJW6	Transmembrane protein 223	5	0.000124586	0.000548847	1.04164e-05	413.405	969.134	NaN	447.313	664.66	626.997	510.9	669.616	649.103
A0PK00	Transmembrane protein 120B	4	0.00018357	0.000548847	1.52111e-05	87.0485	NaN	NaN	83.4328	94.8115	69.1259	60.5674	49.1122	60.6719
A0RZB8	Protein diaphanous homolog 1 (Diaphanous-related formin-1)	13	7.59555e-05	0.000509295	6.68042e-06	116.41	125.34	125.793	114.098	151.576	165.675	127.657	133.08	140.05
A1A4E9	Keratin 13	2	0.00178508	0.00250156	0.000483179	119.736	13.6856	113.088	272.721	205.602	294.499	NaN	25.4276	NaN
A1A5A9	non-specific serine/threonine protein kinase (EC 2.7.11.1)	1	0.00187227	0.00250156	0.000511968	NaN	NaN	NaN	8.16226	NaN	NaN	7.04606	NaN	13.1142
A1KYQ7	Eukaryotic translation initiation factor 3 subunit C (eIF3c) (Eukaryotic translation initiation factor 3 subunit 8) (eIF3 p110)	26	1.11304e-05	0	1.74261e-06	1956.26	2160.44	2205.81	192.19	169.959	227.795	155.076	206.175	227.712
A1L020	RNA-binding protein MEX3A (RING finger and KH domain-containing protein 4)	2	0.000169393	0.000548847	1.40565e-05	74.5936	90.4167	101.2	45.1572	34.3741	30.2076	23.8563	40.0106	49.0747
A1L0T0	2-hydroxyacyl-CoA lyase 2 (EC 4.1.2.-) (Acetolactate synthase-like protein) (IlvB-like protein)	28	1.12737e-07	0	1.5462e-07	202.03	176.315	248.951	1060.81	975.888	1051.05	1365.99	1277.33	1249.37
A1L3A9	TBC1 domain family member 9B	23	1.48626e-05	0	2.09028e-06	125.034	132.199	139.737	214.47	194.737	211.713	224.186	202.096	214.408
A1L407	Histone cluster 1, H1t	1	0.000116482	0.000548847	9.77281e-06	81.2351	140.134	142.39	52.7666	59.413	65.4617	71.6435	75.5812	89.266
A1L471	ATP-binding cassette, sub-family B (MDR/TAP), member 1	12	0.000209594	0.000548847	1.73171e-05	NaN	NaN	NaN	85.5571	109.564	107.951	106.074	103.65	107.712
A1L4F5	Receptor tyrosine kinase-like orphan receptor 2	6	0.000190644	0.000548847	1.57847e-05	NaN	NaN	NaN	60.5343	101.904	83.7314	48.1616	64.7116	64.9678
A1L4Q0	Diacylglycerol kinase (DAG kinase) (EC 2.7.1.107)	13	5.27041e-07	0	3.02919e-07	149.548	210.744	219.194	339.327	487.728	498.502	406.657	597.812	628.243
A1PI58	Transmembrane protein 164 (cDNA: FLJ22679 fis, clone HSI10687)	2	0.00017617	0.000548847	1.46092e-05	91.6173	NaN	NaN	185.392	NaN	NaN	251.791	97.7817	42.5492
A1XBS5	CBY1-interacting BAR domain-containing protein 1	2	0.000837179	0.00114248	0.000174535	NaN	NaN	NaN	23.231	NaN	NaN	28.0692	28.1471	18.8109
A2A3R6	40S ribosomal protein S6	8	5.21103e-05	0.000296736	4.94393e-06	31465.7	39433.3	34225.6	6778.86	6812.46	6916.7	6910.83	6795.12	6972.41
A2RRC9	IQ motif containing GTPase activating protein 3	45	4.17432e-08	0	1.39041e-07	180.948	207.036	235.413	142.71	162.879	170.992	211.104	227.869	248.842
A2RRP1	NBAS subunit of NRZ tethering complex (Neuroblastoma-amplified gene protein) (Neuroblastoma-amplified sequence)	36	3.38824e-06	0	8.63796e-07	65.2898	61.0844	66.2479	97.047	106.014	110.665	120.838	133.036	123.196
A2RTY6	Inter-alpha (Globulin) inhibitor H2 (cDNA FLJ75038, highly similar to Homo sapiens inter-alpha (globulin) inhibitor H2 (ITIH2), mRNA)	3	0.000268369	0.000548847	2.24909e-05	NaN	NaN	NaN	64.5501	80.6064	36.6978	82.6946	82.2201	72.4386
A2RU29	MORC3 protein	1	0.000154136	0.000548847	1.28097e-05	94.613	NaN	NaN	17.5378	NaN	NaN	27.7771	NaN	22.1485
A2RU67	Protein FAM234B	3	0.000151496	0.000548847	1.25941e-05	NaN	NaN	NaN	32.0204	15.4654	NaN	50.074	24.0703	20.9359
A2RU94	small monomeric GTPase (EC 3.6.5.2)	5	3.56466e-06	0	8.88689e-07	NaN	NaN	NaN	238.915	262.157	252.707	261.041	201.428	262.696
A2RUF6	DENN/MADD domain containing 2A (cDNA FLJ76768)	1	0.000688626	0.00114248	0.000127715	995.763	637.854	682.109	1392.97	2927.73	3868.75	3424.19	5811.91	5363.91
A2TJK5	Endoplasmic reticulum-Golgi intermediate compartment protein	6	4.43481e-05	0	4.38098e-06	183.805	158.648	89.0229	266.629	278.952	228.526	180.263	244.736	255.573
A2VCQ3	ROR1 protein	4	0.000179049	0.000548847	1.48436e-05	NaN	NaN	54.8631	32.9189	47.0571	62.4211	68.1361	44.3591	52.7532
A2VCQ9	SAMD13 protein	1	0.00044718	0.000864006	5.76791e-05	118.542	133.278	166.81	33.1402	87.9957	NaN	NaN	NaN	57.9041
A2VDI1	HEAT repeat-containing protein 1	5	1.23533e-05	0	1.85986e-06	9.94977	NaN	NaN	65.3686	112.171	145.372	120.319	138.619	145.813
A2VDJ0	Transmembrane protein 131-like	19	1.94596e-06	0	6.35664e-07	62.7516	31.5815	68.2233	97.5498	117.152	111.789	96.6524	113.043	113.069
A3KLL5	Sodium/potassium-transporting ATPase subunit beta	8	0.000110156	0.000509295	9.27579e-06	154.109	115.361	178.117	843.13	973.854	836.422	619.514	743.175	780.712
A3KMG6	NFE2L1 protein	1	0.000906765	0.00114248	0.000197057	NaN	NaN	NaN	NaN	NaN	NaN	22.1331	NaN	NaN
A3KMH1	von Willebrand factor A domain-containing protein 8 (PEX7-binding protein 2) (P7BP2)	27	3.22641e-05	0	3.49007e-06	180.886	124.004	148.886	259.494	288.077	310.685	342.344	427.266	441.681
A3R0T7	Liver histone H1e	6	0.000109611	0.000509295	9.23322e-06	85860.5	104322	94165.2	33997.9	42645.2	37800.1	24972.1	16662.9	16841.2
A4D0P7	Origin recognition complex subunit 5	22	7.98116e-05	0.000509295	6.96558e-06	190.484	238.564	235.788	336.595	643.192	663.74	516.78	658.15	617.724
A4D0S8	Dedicator of cytokinesis protein 4	39	4.08547e-06	0	9.59708e-07	278.238	379.187	330.131	49.8346	36.9967	36.0775	28.1581	36.2405	46.3006
A4D0S9	Mitochondrial inner membrane protease subunit (EC 3.4.21.-)	2	0.000102142	0.000509295	8.65369e-06	159.177	NaN	NaN	544.322	126.883	163.089	318.852	143.787	115.908
A4D0U1	Interferon-related developmental regulator 1 (Nerve growth factor-inducible protein PC4)	9	2.99921e-05	0	3.3184e-06	69.0714	NaN	NaN	43.3071	97.5967	86.3899	59.7662	92.3569	85.2773
A4D0U5	Testin	7	0.000108698	0.000509295	9.16203e-06	54.1103	132.677	142.216	119.042	106.937	130.197	160.67	116.675	119.983
A4D0V4	F-actin-capping protein subunit alpha	14	1.08332e-06	0	4.57775e-07	4464.08	2857.26	2617.95	6927.62	4476.04	4486.47	7217.41	6879.19	6466.01
A4D0W0	U6 snRNA-associated Sm-like protein LSm8	5	1.97604e-05	0	2.51102e-06	807.723	397.56	516.761	198.243	85.3422	157.526	182.594	94.3031	73.5874
A4D0W4	Alpha-aminoadipic semialdehyde synthase, mitochondrial (EC 1.5.1.8) (EC 1.5.1.9) (LKR/SDH)	36	1.61789e-08	0	1.39041e-07	146.433	241.954	120.735	636.432	577.856	580.068	771.143	617.503	569.976
A4D0Z3	ADP-ribosylation factor	7	5.1612e-06	0	1.09732e-06	143.53	101.647	78.6176	3239.02	2174.08	1965.03	2091	1466.18	1433.38
A4D105	Replication protein A 14 kDa subunit (Replication factor A protein 3)	7	0.000130481	0.000548847	1.08889e-05	17184.7	12605.9	13341.5	844.973	727.446	686.449	634.692	527.693	481.321
A4D177	Chromobox homolog 3 (HP1 gamma homolog, Drosophila) (Coiled-coil domain containing 32, isoform CRA_c)	4	8.11842e-05	0.000509295	7.0675e-06	108.352	189.409	220.408	118.041	138.45	112.341	125.067	138.066	154.009
A4D1E9	GTP-binding protein 10 (Protein obg homolog 2) (ObgH2)	10	4.76048e-05	0	4.61756e-06	301.395	278.859	285.462	171.157	285.618	340.714	186.801	291.992	313.749
A4D1I0	Neurabin-1 (Neurabin-I) (Neural tissue-specific F-actin-binding protein I) (Protein phosphatase 1 regulatory subunit 9A)	16	9.33942e-05	0.000509295	7.98449e-06	214.214	NaN	NaN	199.135	171.496	199.395	277.548	231.644	212.037
A4D1K0	V-type proton ATPase subunit F	6	4.7568e-05	0	4.61489e-06	20.1186	27.288	31.7882	101.596	92.0732	98.5359	139.633	73.4501	73.785
A4D1N4	Coiled-coil-helix-coiled-coil-helix domain containing 3	9	0.000106707	0.000509295	9.00702e-06	408.132	432.057	418.182	1545.56	1637.53	1376.31	1647.27	1830.7	2196.85
A4D1T3	Small ribosomal subunit protein mS33	3	0.000210787	0.000548847	1.74137e-05	366.518	370.715	391.674	241.413	131.618	188.779	193.118	219.364	124.65
A4D1U3	Single-stranded DNA-binding protein	7	2.81524e-05	0	3.17786e-06	2490.29	2460.74	2586.46	1581.4	1865.87	1710.91	867.241	943.15	907.884
A4D1U4	DENN domain-containing protein 11 (DENND11) (Protein LCHN)	8	4.47642e-05	0	4.41125e-06	27.229	NaN	36.8531	75.4263	119.143	127.239	110.094	159.463	164.393
A4D1U5	Acylglycerol kinase, mitochondrial (EC 2.7.1.107) (EC 2.7.1.138) (EC 2.7.1.94) (Multiple substrate lipid kinase)	22	4.32763e-05	0	4.30293e-06	992.324	1220.88	1101.5	6207.93	6340.43	7246.21	6953.06	8553.71	9001.17
A4D1V4	Large ribosomal subunit protein bL32m (39S ribosomal protein L32, mitochondrial)	3	0.000739811	0.00114248	0.000143613	28.556	43.1062	23.1143	8.72879	13.6985	10.0548	11.7506	12.4044	13.0127
A4D1Z4	KIAA0415 gene product	5	0.000383147	0.000711364	4.17565e-05	157.46	86.0546	130.229	171.891	90.7655	128.342	241.64	92.9149	55.6212
A4D210	Eukaryotic translation initiation factor 3 subunit B (eIF3b) (Eukaryotic translation initiation factor 3 subunit 9) (eIF-3-eta)	29	2.0435e-05	0	2.56671e-06	1496.03	1396.17	1465.51	145.392	144.541	156.545	145.726	130.716	138.268
A4D275	Actin-related protein 2/3 complex subunit	2	0.000174571	0.000548847	1.44789e-05	801.881	743.737	816.549	1283.05	1281.57	1095.06	1323.91	1950.75	2070.83
A4D2F2	Checkpoint protein	4	0.000162974	0.000548847	1.3532e-05	29.3029	NaN	NaN	41.1356	32.4006	70.5865	57.3144	76.3549	78.4408
A4FVA8	DFNA5 protein	1	0.00770757	0.00797519	0.00519101	NaN	NaN	NaN	NaN	66.5117	NaN	NaN	64.4197	60.8036
A4GYY8	Septin-7	11	1.70262e-06	0	5.90349e-07	133.247	154.469	140.09	97.3457	82.229	70.2464	95.2994	94.624	98.8087
A4PIV7	Fusion protein SYT-SSX1	2	4.1891e-05	0	4.20185e-06	104.291	67.2594	59.7533	32.7991	NaN	36.6935	NaN	48.4787	39.1978
A4QPB0	Ras GTPase-activating-like protein IQGAP1	60	1.76174e-05	0	2.33084e-06	755.675	672.786	730.379	471.991	500.991	489.314	437.294	418.704	437.447
A4UCU2	Beta-4 tubulin	1	4.74516e-05	0	4.60645e-06	23.896	78.4063	49.0338	49.0394	63.0161	64.7652	49.4491	77.5439	86.2248
A4ZVS8	Protein inhibitor of activated STAT1	4	0.000168944	0.000548847	1.40198e-05	41.8586	NaN	NaN	28.7062	55.3516	44.7524	25.0211	22.7689	22.0683
A5A3E0	POTE ankyrin domain family member F (ANKRD26-like family C member 1B) (Chimeric POTE-actin protein)	3	4.45258e-05	0	4.39392e-06	310.309	322.308	345.117	327.46	364.065	524.611	304.909	530.494	573.965
A5D8V6	Vacuolar protein sorting-associated protein 37C (hVps37C) (ESCRT-I complex subunit VPS37C)	1	0.000459857	0.000864006	6.10518e-05	139.969	2014.66	NaN	176.259	320.255	341.86	65.8634	653.382	420.132
A5D8W8	Glutathione hydrolase (EC 2.3.2.2) (EC 3.4.19.13) (Gamma-glutamyltransferase) (Gamma-glutamyltranspeptidase)	18	6.00464e-05	0.000296736	5.51852e-06	NaN	160.969	NaN	485.801	516.277	409.041	524.338	551.264	612.161
A5PKX5	Alpha-mannosidase (EC 3.2.1.-)	7	8.15623e-05	0.000509295	7.09561e-06	103.641	NaN	NaN	158.519	36.1176	32.0952	95.8557	31.2614	38.4825
A5PKY2	TPCN1 protein	2	0.00117843	0.00128205	0.000286401	NaN	NaN	NaN	15.9866	24.9429	21.4791	23.1874	NaN	15.2638
A5PLL7	Plasmanylethanolamine desaturase 1 (EC 1.14.19.77) (Transmembrane protein 189)	1	0.000434928	0.000864006	5.44756e-05	NaN	NaN	NaN	108.162	104.147	62.5528	110.048	156.415	137.235
A5PLM5	Exosome complex component RRP45 (Exosome component 9)	11	9.91187e-06	0	1.62185e-06	754.942	768.961	748.842	222.439	281.451	236.772	275.041	163.86	150.18
A5PLN4	SURP and G-patch domain-containing protein 1 (Splicing factor 4)	12	0.000169628	0.000548847	1.40756e-05	333.626	336.723	336.404	23.8713	56.464	54.6389	27.3141	33.8558	37.217
A5PLN9	Trafficking protein particle complex subunit 13	1	0.000652068	0.00100452	0.000116538	NaN	NaN	NaN	38.9343	NaN	NaN	28.5979	14.4138	6.94392
A5YKK6	CCR4-NOT transcription complex subunit 1 (CCR4-associated factor 1) (Negative regulator of transcription subunit 1 homolog) (NOT1H) (hNOT1)	60	2.81385e-06	0	7.79078e-07	475.471	388.173	432.169	353.236	387.942	374.587	330.81	346.021	329.151
A5YM43	PHC3 protein	1	5.663e-05	0.000296736	5.27104e-06	59.0706	NaN	NaN	55.1708	NaN	NaN	55.9462	8.24825	4.46125
A5YM44	Apoptotic protease-activating factor 1 (APAF-1)	18	4.5711e-07	0	2.79805e-07	53.5366	62.6988	227.261	148.343	117.986	141.223	182.926	132.126	126.035
A5YM55	ATP-dependent DNA helicase (EC 5.6.2.4)	2	0.00105021	0.00128205	0.00024413	34.7419	64.3834	71.5248	NaN	27.6724	26.1115	24.3423	26.5381	31.6914
A6H8W6	SIPA1L1 protein	25	2.72621e-05	0	3.10928e-06	53.2958	NaN	NaN	41.1861	20.9805	31.5098	30.9737	30.2025	31.3059
A6MUU8	Macrophage migration inhibitory factor (EC 5.3.2.1) (EC 5.3.3.12) (L-dopachrome isomerase) (L-dopachrome tautomerase) (Phenylpyruvate tautomerase)	2	0.000529825	0.00100452	8.04673e-05	882.912	420.107	NaN	221.812	310.461	308.327	227.995	360.642	359.803
A6NCE7	Microtubule-associated protein 1 light chain 3 beta 2 (Microtubule-associated proteins 1A/1B light chain 3 beta 2) (Microtubule-associated proteins 1A/1B light chain 3B-like) (MAP1A/MAP1B LC3 B-like) (MAP1A/MAP1B light chain 3 B-like)	2	0.000259873	0.000548847	2.16442e-05	33.5451	39.0076	97.4422	88.9447	215.543	227.877	101.685	136.917	167.473
A6NCS6	Uncharacterized protein C2orf72	3	0.000923313	0.00128205	0.000202452	NaN	NaN	NaN	50.1972	166.246	133.635	64.7358	118.138	112.522
A6ND22	Small ribosomal subunit protein bS16m (28S ribosomal protein S16, mitochondrial)	3	0.000235007	0.000548847	1.94096e-05	875.963	NaN	NaN	342.568	NaN	NaN	342.931	201.382	NaN
A6NDG6	Glycerol-3-phosphate phosphatase (G3PP) (EC 3.1.3.21) (Aspartate-based ubiquitous Mg(2+)-dependent phosphatase) (AUM) (EC 3.1.3.48) (Phosphoglycolate phosphatase) (PGP)	3	0.000415298	0.000864006	4.94779e-05	138.366	NaN	79.3808	190.791	46.7054	59.6048	78.4542	50.1747	43.5959
A6NDU8	RAB7A-interacting MON1-CCZ1 complex subunit 1 (UPF0600 protein C5orf51)	8	5.32002e-05	0.000296736	5.02281e-06	35.0186	NaN	67.2709	67.8894	79.1101	128.965	61.0273	72.2746	59.2176
A6NEM2	Host cell factor 1 (C1 factor)	38	7.2739e-06	0	1.34353e-06	1052.81	1093.73	998.22	437.828	517.901	535.416	522.07	556.184	565.769
A6NFI3	Zinc finger protein 316	1	5.6566e-05	0.000296736	5.2664e-06	34.0691	NaN	NaN	22.0708	NaN	NaN	19.8175	19.0786	16.7638
A6NFX8	ADP-sugar pyrophosphatase (EC 2.7.7.96) (EC 3.6.1.13) (EC 3.6.1.58) (8-oxo-dGDP phosphatase) (Nuclear ATP-synthesis protein NUDIX5) (Nucleoside diphosphate-linked moiety X motif 5)	9	0.000106627	0.000509295	9.00083e-06	217.41	187.056	180.907	126.859	118.869	116.269	114.245	87.7351	73.2298
A6NG10	WW domain binding protein 2 (cDNA FLJ59459, highly similar to WW domain-binding protein 2)	2	0.00496975	0.00521999	0.00215572	NaN	NaN	NaN	NaN	NaN	NaN	31.7047	8.70182	21.467
A6NGJ0	Dynein light chain Tctex-type 3	4	6.81772e-07	0	3.50803e-07	83.5191	64.1902	87.2285	104.68	97.14	41.6867	91.216	61.8327	70.7844
A6NGP5	Jupiter microtubule associated homolog 2 (cDNA FLJ50401, highly similar to Hematological and neurological expressed1-like protein) (cDNA, FLJ79413, highly similar to Hematological and neurological expressed 1-like protein)	3	0.000251679	0.000548847	2.08739e-05	329.804	469.962	308.974	110.798	141.182	133.454	63.3004	75.7548	47.1519
A6NGS0	Ubiquitin conjugating enzyme E2 J2 (Ubiquitin-conjugating enzyme E2, J2 (UBC6 homolog, yeast), isoform CRA_e)	2	0.000232988	0.000548847	1.9239e-05	31.2821	NaN	NaN	48.409	57.0139	67.2482	46.4872	38.6356	64.3446
A6NGW1	Protein YIF1	4	0.000221623	0.000548847	1.82959e-05	95.7826	93.4971	146.802	347.895	191.77	221.945	233.718	176.562	179.366
A6NHB5	Zinc finger MYM-type containing 3	8	0.0001018	0.000509295	8.62735e-06	69.1785	NaN	NaN	55.2369	25.6508	52.1234	67.3507	54.0831	57.6244
A6NHG8	TNF receptor-associated factor (EC 2.3.2.27)	1	0.00304933	0.00407486	0.000975975	NaN	67.5833	NaN	45.7784	NaN	NaN	49.3909	NaN	NaN
A6NHL2	Tubulin alpha chain-like 3 (EC 3.6.5.-)	1	0.000546956	0.00100452	8.53816e-05	411.437	518.23	534.685	1564.85	1717.15	1562.72	1704.56	1895.71	2006.66
A6NHX0	Cytosolic arginine sensor for mTORC1 subunit 2 (Cellular arginine sensor for mTORC1 protein 2) (GATS-like protein 2)	2	0.000101225	0.000509295	8.58304e-06	NaN	NaN	NaN	72.7432	68.5002	NaN	42.4433	41.2295	48.5173
A6NIR2	Intraflagellar transport protein 25 homolog (Heat shock protein beta-11) (Placental protein 25)	3	0.000402629	0.000864006	4.63575e-05	59.5027	59.9923	56.4604	22.0367	34.5035	27.3259	NaN	11.6711	16.4068
A6NJ78	12S rRNA N(4)-cytidine methyltransferase METTL15 (12S rRNA m4C methyltransferase) (EC 2.1.1.-) (Methyltransferase 5 domain-containing protein 1) (Methyltransferase-like protein 15)	14	9.12878e-06	0	1.54188e-06	43.7007	61.4786	NaN	434.875	228.719	250.463	466.31	300.792	289.099
A6NJA2	Ubiquitin carboxyl-terminal hydrolase (EC 3.4.19.12)	7	2.2434e-07	0	1.96108e-07	99.764	138.136	95.0959	55.3909	114.993	104.736	71.6027	66.6214	74.3006
A6NK28	mitogen-activated protein kinase kinase (EC 2.7.12.2)	2	0.000189073	0.000548847	1.56575e-05	NaN	NaN	NaN	37.3399	27.4131	25.169	36.7479	33.1791	38.8657
A6NKE1	Trafficking protein particle complex subunit 3	2	0.000612233	0.00100452	0.000104547	263.318	92.8368	164.396	278.071	122.399	123.565	194.393	182.387	200.895
A6NLH6	Cornichon family member 4	1	0.000191531	0.000548847	1.58566e-05	1147.13	NaN	NaN	14545.5	316.949	1204.35	12183.6	1203.11	1936.67
A6NMH8	CD81 antigen	2	0.000249517	0.000548847	2.06771e-05	596.236	358.858	289.385	1059.75	995.171	786.369	575.141	543.393	513.689
A6NMN0	Phosphorylase b kinase regulatory subunit	27	2.46447e-06	0	7.24088e-07	359.734	389.898	352.53	154.323	144.633	141.945	133.514	99.3202	101.614
A6NMQ1	DNA polymerase (EC 2.7.7.7)	12	0.000176041	0.000548847	1.45987e-05	17.6942	97.4296	57.8262	35.3833	52.0569	61.9062	43.9389	49.4586	53.7673
A6NMQ3	Alpha-endosulfine	1	8.90407e-05	0.000509295	7.65532e-06	108.654	135.314	96.17	18.8449	NaN	NaN	53.3066	46.7309	51.9968
A6NN40	Shroom family member 1	2	0.00334811	0.00407486	0.0011168	NaN	NaN	NaN	23.6407	NaN	NaN	36.7038	7.49733	12.7287
A6NN50	Obscurin-like protein 1	21	2.61723e-05	0	3.02476e-06	182.493	199.185	172.134	91.9542	64.5803	71.4347	94.145	91.5561	86.4916
A6NNK5	TP53-binding protein 1	9	3.40734e-05	0	3.62552e-06	54.7806	94.7104	102.725	52.205	65.0788	43.8963	27.3932	44.8227	46.5799
A6NNL5	Uncharacterized protein C15orf61	3	0.000318766	0.000548847	2.90252e-05	NaN	NaN	NaN	118.614	NaN	30.7763	70.2891	51.5453	48.3503
A6PW57	Phosphatidylinositol-4-phosphate 5-kinase type 1 alpha	11	2.31459e-06	0	6.99476e-07	119.698	125.774	97.9458	100.285	66.7205	89.4777	81.6282	84.516	84.1508
A6ZKI3	Retrotransposon Gag-like protein 8C (Mammalian retrotransposon derived protein 8C)	2	0.000450918	0.000864006	5.86679e-05	151.775	414.13	248.23	216.787	243.762	227.695	385.815	90.5048	99.5972
A7BI36	Ribosome-binding protein 1 (Ribosome receptor protein)	29	3.65761e-05	0	3.8114e-06	577.842	653.213	644.437	371.212	384.296	415.104	308.532	352.634	348.483
A7E2D8	Calcium-transporting ATPase (EC 7.2.2.10)	13	9.02205e-07	0	4.12222e-07	195.826	140.367	125.256	372.958	421.977	410.837	297.354	343.091	382.109
A7E2V4	Zinc finger SWIM domain-containing protein 8	2	0.00146208	0.00220646	0.000378793	NaN	NaN	NaN	26.491	NaN	23.5635	37.3405	25.0194	19.8349
A7E2V7	TUBGCP6 protein	6	4.84666e-05	0	4.68005e-06	80.7546	94.6985	79.8132	92.788	76.7816	71.5274	102.736	69.8656	69.9217
A7LNJ1	Phosphate transporter	6	9.99203e-05	0.000509295	8.48274e-06	171.388	NaN	NaN	640.892	251.51	223.181	652.233	186.454	236.999
A7MD03	CCDC132 protein	19	5.36145e-05	0.000296736	5.05279e-06	68.5459	44.4899	59.5452	63.4937	64.1259	62.3362	63.3039	70.6837	61.1134
A7MD53	Crm, cramped-like (Drosophila)	2	0.00412988	0.00480336	0.0015456	NaN	NaN	NaN	NaN	8.28634	NaN	25.19	15.0924	11.9669
A7Y9J9	Mucin 5AC, oligomeric mucus/gel-forming	1	0.00174699	0.00250156	0.000470733	1834.09	NaN	NaN	2544.29	NaN	NaN	2062.73	NaN	NaN
A8ASI8	BH3-interacting domain death agonist	1	0.000119414	0.000548847	1.00048e-05	104.971	NaN	NaN	57.3629	30.2445	NaN	49.2459	14.3785	7.95227
A8CG34	Nuclear envelope pore membrane protein POM 121C (Nuclear pore membrane protein 121-2) (POM121-2) (Pore membrane protein of 121 kDa C)	13	4.6698e-07	0	2.83126e-07	152.406	148.046	141.4	238.31	189.673	159.958	211.684	203.142	225.468
A8DPD7	ZYG11B (Zyg-11 family member B, cell cycle regulator)	2	0.000144273	0.000548847	1.20053e-05	NaN	NaN	NaN	NaN	NaN	NaN	NaN	50.899	48.8499
A8IE48	GA-binding protein alpha chain	5	0.000335336	0.000711364	3.18573e-05	NaN	106.255	37.3874	82.2031	102.391	91.4656	81.6638	97.6404	92.1842
A8JZZ5	Serine/threonine-protein kinase Chk2 (EC 2.7.11.1) (CHK2 checkpoint homolog) (Checkpoint kinase 2)	5	0.000199873	0.000548847	1.65312e-05	19.7729	NaN	NaN	44.3896	49.8064	60.1152	66.9237	49.1314	53.8551
A8K012	MOB-like protein phocein (Mob1 homolog 3) (Mps one binder kinase activator-like 3) (Preimplantation protein 3)	3	0.00113104	0.00128205	0.00027079	189.177	105.159	128.132	110.874	110.088	83.7717	106.134	89.7336	114.818
A8K018	cDNA FLJ75944	3	0.000152209	0.000548847	1.26523e-05	338.715	NaN	NaN	741.673	1625.67	1482.34	742.135	1070.38	719.873
A8K032	Translocating chain-associated membrane protein	7	7.20926e-05	0.000296736	6.39634e-06	107.999	109.718	129.158	248.193	224.791	220.626	197.505	296.734	243.743
A8K037	cDNA FLJ77641	7	9.96145e-05	0.000509295	8.45926e-06	NaN	NaN	NaN	68.0716	94.6832	94.2251	85.4251	77.8682	95.8455
A8K067	Cysteine--tRNA ligase, cytoplasmic (EC 6.1.1.16) (Cysteinyl-tRNA synthetase)	10	0.000125085	0.000548847	1.04563e-05	97.0779	137.191	162.918	68.668	73.2055	73.6643	74.555	65.7234	62.4192
A8K072	cDNA FLJ75564, highly similar to Homo sapiens melanoma antigen family A, 6 (MAGEA6), transcript variant 1, mRNA	5	0.000249455	0.000548847	2.06715e-05	NaN	NaN	NaN	49.3143	110.951	110.531	97.3855	101.076	107.672
A8K097	PCI domain-containing protein 2 (CSN12-like protein)	14	2.38383e-05	0	2.84135e-06	209.071	130.909	137.978	229.193	138.943	180.278	203.683	127.988	133.769
A8K0B6	Acid ceramidase (EC 3.5.1.23) (Acylsphingosine deacylase) (N-acylethanolamine hydrolase ASAH1) (N-acylsphingosine amidohydrolase)	1	0.000202827	0.000548847	1.67699e-05	NaN	NaN	NaN	93.7237	151.729	125.333	58.2955	94.6789	116.05
A8K0B9	rRNA adenine N(6)-methyltransferase (EC 2.1.1.-)	10	3.48966e-05	0	3.68684e-06	147.748	125.822	180.346	90.5767	106.614	95.5452	92.1449	93.9266	112.4
A8K0C2	Multivesicular body subunit 12A (ESCRT-I complex subunit MVB12A) (Protein FAM125A)	7	4.99765e-05	0	4.78945e-06	288.877	387.37	331.633	247.337	251.52	258.018	208.492	218.565	237.395
A8K0D4	TAF6-like RNA polymerase II p300/CBP-associated factor-associated factor 65 kDa subunit 6L (PCAF-associated factor 65-alpha)	11	5.36651e-05	0.000296736	5.05646e-06	395.225	428.007	408.959	140.206	164.734	155.731	196.961	223.414	214.207
A8K0G7	Zinc fingers and homeoboxes protein 1	2	1.13249e-05	0	1.7615e-06	47.9855	35.5724	NaN	29.5384	NaN	NaN	36.7787	NaN	NaN
A8K0K1	cDNA FLJ76996	3	0.000142297	0.000548847	1.18446e-05	20.4862	NaN	NaN	67.2362	80.4961	84.1205	57.0972	102.789	40.8724
A8K0M8	cDNA FLJ78057, highly similar to Homo sapiens differential display and activated by p53 (DDA3),mRNA	1	1.01938e-05	0	1.65017e-06	38.7864	36.5779	44.892	NaN	20.9804	23.3603	NaN	18.0131	20.57
A8K0M9	Selenoprotein K	1	0.000123362	0.000548847	1.03188e-05	173.944	135.301	78.4585	431.308	310.437	326.637	375.957	443.297	483.043
A8K0P8	U3 small nucleolar RNA-associated protein 25 homolog (Digestive organ expansion factor homolog) (UTP25 small subunit processor component)	3	0.00114752	0.00128205	0.000276223	NaN	NaN	NaN	NaN	NaN	11.1957	52.547	25.5428	22.1836
A8K0S6	Autophagy-related protein 13	9	5.38756e-05	0.000296736	5.07168e-06	342.074	469.44	438.513	NaN	NaN	56.406	57.0725	42.534	71.2435
A8K0S7	cDNA FLJ78551, highly similar to Homo sapiens solute carrier family 37 (glycerol-6-phosphate transporter), member 4 (SLC37A4), mRNA	8	2.5442e-05	0	2.96774e-06	57.5193	31.4493	NaN	330.166	324.442	393.146	450.175	344.862	352.52
A8K122	KIAA1946, isoform CRA_b (cDNA FLJ77486)	2	0.00146481	0.00220646	0.000379673	NaN	NaN	NaN	52.7594	NaN	NaN	37.9896	17.8756	24.7515
A8K128	protein acetyllysine N-acetyltransferase (EC 2.3.1.286)	2	3.16511e-05	0	3.44394e-06	43.8129	NaN	NaN	78.3496	32.8239	26.7112	43.516	33.6153	38.3266
A8K132	glutaminase (EC 3.5.1.2) (L-glutamine amidohydrolase)	15	5.07934e-07	0	2.96698e-07	127.339	244.483	459.497	359.588	190.619	222.267	324.625	180.584	186.066
A8K168	Malic enzyme	3	0.00028329	0.000548847	2.41283e-05	93.5173	NaN	NaN	36.7357	NaN	NaN	27.6102	28.6289	16.6034
A8K192	cDNA FLJ75584, highly similar to Homo sapiens DIX domain containing 1 (DIXDC1), mRNA	2	0.000367583	0.000711364	3.82889e-05	37.1548	NaN	66.0273	NaN	57.2446	56.5172	37.2129	47.9673	52.6035
A8K1C7	Volume-regulated anion channel subunit LRRC8A (Leucine-rich repeat-containing protein 8A)	9	0.000611555	0.00100452	0.000104344	98.2982	57.2227	52.3487	33.0893	33.8437	32.7837	36.019	38.2996	38.0142
A8K1K8	Mitochondrial import inner membrane translocase subunit Tim21	6	0.000202299	0.000548847	1.67272e-05	152.433	54.2831	90.8878	365.241	194.639	224.685	519.279	392.763	227.129
A8K1N6	Bromodomain-containing protein 8	3	1.2049e-05	0	1.83101e-06	79.5794	43.3513	NaN	66.0353	NaN	71.7519	50.4791	35.0964	52.4511
A8K1T7	Cytochrome P450 (EC 1.14.14.-)	3	0.00345317	0.00407486	0.00116876	45.685	NaN	NaN	23.652	21.4406	NaN	46.1626	NaN	21.5393
A8K1U0	Next to BRCA1 gene 1 protein (Neighbor of BRCA1 gene 1 protein)	3	0.000525674	0.00100452	7.92848e-05	NaN	NaN	NaN	69.1124	34.1608	59.0602	83.884	70.4237	67.7725
A8K1U5	cDNA FLJ75602, highly similar to Homo sapiens amiloride-sensitive cation channel 2, neuronal (ACCN2), transcript variant 2, mRNA	3	2.06499e-07	0	1.89357e-07	22.872	NaN	NaN	29.5436	61.6418	131.379	34.3685	35.0994	31.7535
A8K1Y7	Arf-GAP with Rho-GAP domain, ANK repeat and PH domain-containing protein 3 (Centaurin-delta-3)	2	0.000357142	0.000711364	3.60857e-05	NaN	NaN	NaN	NaN	NaN	328.768	NaN	205.107	314.933
A8K1Z3	Protein NEDD1 (Neural precursor cell expressed developmentally down-regulated protein 1)	2	7.84099e-06	0	1.40565e-06	13.1718	63.9743	47.4176	27.967	33.7416	19.8343	32.3781	29.6888	24.4429
A8K201	RRP15-like protein	5	3.38427e-06	0	8.6323e-07	612.768	968.951	692.827	213.357	356.865	375.616	158.672	207.812	219.292
A8K214	Poly [ADP-ribose] polymerase (PARP) (EC 2.4.2.-)	6	0.00010128	0.000509295	8.5873e-06	149.018	148.672	133.634	19.5763	NaN	NaN	25.0977	17.5155	16.4608
A8K255	cDNA FLJ78322	1	0.000498648	0.00100452	7.16714e-05	42.7867	NaN	NaN	NaN	NaN	NaN	11.5323	NaN	NaN
A8K287	Synaptosomal-associated protein	6	6.77086e-05	0.000296736	6.07564e-06	111.102	94.1811	63.6971	139.857	119.909	118.675	104.387	136.504	137.403
A8K292	cDNA FLJ78318, highly similar to Homo sapiens sestrin 1 (SESN1), mRNA	1	1.69934e-07	0	1.75526e-07	NaN	NaN	NaN	25.179	NaN	NaN	38.6778	25.6125	14.4669
A8K2A8	Importin-13	10	5.01238e-05	0	4.80012e-06	71.1877	NaN	62.4496	95.0382	77.7593	85.448	100.07	94.6647	87.8098
A8K2B9	tRNA-uridine aminocarboxypropyltransferase 1 (EC 2.5.1.25) (DTW domain-containing protein 1)	1	0.000554209	0.00100452	8.7478e-05	NaN	NaN	NaN	39.4509	NaN	NaN	31.8719	16.3211	13.2197
A8K2E3	Leptin receptor (OB receptor)	2	0.00013654	0.000548847	1.13778e-05	NaN	31.4318	NaN	26.9317	NaN	60.8834	43.0879	35.9759	28.3057
A8K2I7	cDNA FLJ76072, highly similar to Homo sapiens GIPC PDZ domain containing family, member 1 (GIPC1), transcript variant 1, mRNA	5	0.000535067	0.00100452	8.19655e-05	NaN	NaN	NaN	40.9351	62.2839	105.997	73.8177	101.277	90.7593
A8K2M0	26S proteasome regulatory subunit 6B (26S proteasome AAA-ATPase subunit RPT3) (Proteasome 26S subunit ATPase 4)	28	4.53427e-06	0	1.01842e-06	1159.2	1138.11	1145.06	1219.64	1288.64	1358.83	1556.38	1889.41	1933.56
A8K2P6	cDNA FLJ76083, highly similar to Homo sapiens zinc finger protein 503 (ZNF503), mRNA	1	0.000349734	0.000711364	3.45897e-05	131.167	NaN	NaN	13.4089	33.3363	22.4158	NaN	6.98532	NaN
A8K2Q7	medium-chain acyl-CoA ligase (EC 6.2.1.2)	9	0.000348787	0.000711364	3.44026e-05	245.783	336.305	337.587	44.3897	72.7538	58.4343	34.577	52.9618	54.1688
A8K2S7	Ubiquitin-associated domain-containing protein 2 (Phosphoglycerate dehydrogenase-like protein 1)	12	5.67385e-06	0	1.15956e-06	92.293	201.902	138.036	472.808	409.101	436.36	770.217	650.748	759.742
A8K2T0	Protein O-mannosyl-transferase TMTC4 (EC 2.4.1.109) (Transmembrane O-mannosyltransferase targeting cadherins 4) (Transmembrane and tetratricopeptide repeat-containing 4)	3	0.00021818	0.000548847	1.80144e-05	NaN	NaN	NaN	71.1696	22.571	33.933	48.183	36.123	34.5671
A8K2T9	cDNA FLJ78705, highly similar to Homo sapiens oral-facial-digital syndrome 1 (OFD1), mRNA	1	1.00128e-05	0	1.63202e-06	NaN	NaN	NaN	NaN	NaN	16.2353	30.1782	37.2758	36.4439
A8K2U2	Hexokinase-2 (EC 2.7.1.1) (Hexokinase type II)	30	1.36133e-06	0	5.21007e-07	102.873	87.8761	79.06	193.5	176.235	176.988	245.657	217.136	223.539
A8K2W7	cDNA FLJ78119, highly similar to Homo sapiens G1 to S phase transition 1 (GSPT1), mRNA	11	3.39622e-05	0	3.61723e-06	136.349	41.9131	56.0087	101.864	53.9817	24.5285	82.5238	34.737	40.2722
A8K321	Protein O-mannosyl-transferase TMTC3 (EC 2.4.1.109) (Transmembrane O-mannosyltransferase targeting cadherins 3) (Transmembrane and tetratricopeptide repeat-containing 3)	26	4.34073e-08	0	1.39041e-07	519.062	452.679	505.93	1633.3	1525.13	1525.23	1771.05	1660.39	1896.72
A8K322	DNA repair and recombination protein RAD54B (RAD54 homolog B)	6	6.35671e-05	0.000296736	5.77407e-06	55.6656	NaN	NaN	74.4391	65.2022	17.8173	67.9635	40.4385	51.4492
A8K329	cDNA FLJ76656, highly similar to Homo sapiens scaffold attachment factor B (SAFB), mRNA	13	2.08871e-05	0	2.60377e-06	1790.02	1108.68	1038.28	197.549	396.819	374.618	192.64	182.322	189.352
A8K335	folate gamma-glutamyl hydrolase (EC 3.4.19.9)	7	7.50955e-06	0	1.36952e-06	342	343.242	328.977	224.189	184.554	222.679	219.62	191.644	205.976
A8K337	cDNA FLJ77862, highly similar to Homo sapiens catechol-O-methyltransferase domain containing 1 (COMTD1), mRNA	7	0.000131958	0.000548847	1.10078e-05	69.4755	87.8752	55.0281	132.419	268.268	234.649	228.571	319.683	331.479
A8K364	Kelch-like protein 7	6	0.000239172	0.000548847	1.97653e-05	NaN	NaN	NaN	67.3375	77.1913	82.2273	49.9104	50.6402	49.4388
A8K3B6	Tyrosine-protein kinase (EC 2.7.10.2)	13	5.93374e-06	0	1.19044e-06	262.856	339.518	266.027	280.729	248.97	296.427	279.491	338.141	337.066
A8K3C5	Luc7-like protein	8	2.27323e-05	0	2.75314e-06	1305.8	900	785.864	195.347	134.236	140.453	171.862	114.811	149.882
A8K3D2	Receptor expression-enhancing protein	1	0.00143035	0.00189964	0.000368553	48.2642	NaN	NaN	7.84177	NaN	NaN	13.4256	NaN	NaN
A8K3H4	cDNA FLJ77980	3	0.000560876	0.00100452	8.94126e-05	NaN	NaN	NaN	51.7997	73.3941	102.522	106.859	57.7244	49.5269
A8K3L7	CDP-diacylglycerol--inositol 3-phosphatidyltransferase (EC 2.7.8.11)	6	0.000121392	0.000548847	1.01619e-05	337.893	663.525	426.469	1820.44	1567.93	1387.81	1986.37	1353.59	1373.48
A8K3M3	Tyrosine-protein phosphatase non-receptor type (EC 3.1.3.48)	19	8.52404e-06	0	1.47869e-06	530.8	355.808	359.789	1095	918.822	979.878	1083.33	992.113	1074.56
A8K3Q3	UDP-glucuronic acid decarboxylase 1 (EC 4.1.1.35) (UDP-glucuronate decarboxylase 1)	5	8.49527e-06	0	1.47565e-06	NaN	NaN	NaN	60.7449	58.3862	40.9927	44.7224	38.8894	41.5174
[truncated: 4,783 more rows]

## Sheet: DIFF. Expressed Protein IDs
Protein UniProt Accession	Protein Description	No. of Unique Peptides Identified	Pvalue	Qvalue	PEP	Arf1-1.Quantity	Arf1-2.Quantity	Arf1-3.Quantity	Arf1-C159A-1.Quantity	Arf1-C159A-2.Quantity	Arf1-C159A-3.Quantity	Arf1-Average	Arf1-C159A-Average	Ratio-Arf1-C159A/Arf1	P value
A0A087WTV1	Oxysterol binding protein like 2	2	0.000230877	0.000548847	1.90618e-05	58.3128	212.228	176.724	53.6713	2641.3	3240.72	149.088	1978.56	13.2711	0.202027
A0A0F7G8J1	Plasminogen (EC 3.4.21.7)	6	4.66957e-07	0	2.83118e-07	76.0236	71.3117	88.9619	350.302	350.96	439.429	78.7657	380.23	4.82736	0.00795023
B8ZZV9	Coenzyme Q-binding protein COQ10 homolog B, mitochondrial	2	4.74551e-05	0	4.6067e-06	3.28768	33.3727	20.054	13.1612	5.97499	243.802	18.9048	87.646	4.63618	0.47205
Q96S55	ATPase WRNIP1 (EC 3.6.1.-) (Werner helicase-interacting protein 1)	18	2.03741e-05	0	2.5617e-06	1104.16	1247.79	1204.29	4343.37	4682.31	4416.37	1185.41	4480.68	3.77985	0.000198423
A0A3S8IFC7	MHC class I antigen	1	0.00321993	0.00407486	0.0010552	20.9785	8.75533	23.1698	25.9922	78.9799	85.8226	17.6345	63.5982	3.60646	0.128933
A0A2R8Y6R9	Beta-tectorin	1	0.00045967	0.000864006	6.10017e-05	331.26	304.267	60.1734	1315.01	586.189	590.241	231.9	830.479	3.58119	0.119831
H6SG15	Cytochrome c oxidase subunit (Cytochrome c oxidase polypeptide VIa)	1	0.000356217	0.000711364	3.58958e-05	247.207	135.273	276.436	567.453	708.797	785.425	219.638	687.225	3.12889	0.00563048
Q9BYX7	Putative beta-actin-like protein 3 (Kappa-actin) (POTE ankyrin domain family member K)	2	9.2581e-05	0.000509295	7.92281e-06	185.702	121.99	91.1682	179.736	693.099	357.124	132.953	409.986	3.08368	0.203929
A0A5C2GXW3	IG c1592_light_IGKV2D-28_IGKJ3	2	0.00419541	0.00493347	0.00158691	1909.8	560.595	561.106	1513.51	1372.64	5588.63	1010.5	2824.93	2.79558	0.319204
M0QY43	Myosin heavy chain 14	2	0.000344917	0.000711364	3.36488e-05	160.503	85.8315	78.6682	239.076	268.153	377.851	108.334	295.027	2.7233	0.0273936
Q9Y5U8	Mitochondrial pyruvate carrier 1 (Brain protein 44-like protein)	2	4.65895e-05	0	4.54389e-06	38.0442	15.9711	64.7208	68.9001	91.3256	139.951	39.5787	100.059	2.5281	0.0840714
Q9H7J2	RAS protein activator like-3	1	0.00214709	0.0027894	0.000606794	63.1084	109.001	590.127	55.5759	738.742	1072.03	254.079	622.114	2.44851	0.35889
Q3ZCM7	Tubulin beta-8 chain (Tubulin beta 8 class VIII)	1	0.000298975	0.000548847	2.61029e-05	80.3989	12.2265	29.5238	99.5858	115.087	82.2582	40.7164	98.9768	2.43089	0.0867679
A0A0A0MR36	Myosin VB	1	0.000271774	0.000548847	2.28465e-05	2.27475	17.3655	11.1441	31.2368	16.5595	26.8284	10.2615	24.8749	2.42411	0.0769766
Q6ZVM7	TOM1-like protein 2 (Target of Myb-like protein 2)	21	2.6896e-06	0	7.59869e-07	190.892	164.323	165.469	408.406	429.771	415.69	173.561	417.956	2.40811	4.5793e-05
O60493	Sorting nexin-3 (Protein SDP3)	4	0.000324105	0.000548847	2.98998e-05	63.0937	22.6765	28.2188	76.2949	89.3608	107.258	37.9963	90.9712	2.39421	0.0316175
Q8N2A8	Mitochondrial cardiolipin hydrolase (EC 3.1.4.-) (Choline phosphatase 6) (Mitochondrial phospholipase) (MitoPLD) (Phosphatidylcholine-hydrolyzing phospholipase D6) (Phospholipase D6) (PLD6) (Protein zucchini homolog)	9	1.72896e-05	0	2.30279e-06	122.879	115.669	115.253	323.778	291.915	229.691	117.934	281.795	2.38943	0.0264731
B4DV02	calcium/calmodulin-dependent protein kinase (EC 2.7.11.17)	2	0.00150607	0.00220646	0.000392964	77.6433	79.2901	130.978	244.499	288.443	151.665	95.9704	228.203	2.37784	0.0646255
A0A4D5RA59	GTP-eEF1A C-terminal domain-containing protein	1	8.14215e-05	0.000509295	7.08514e-06	544.832	610.484	1019.64	1332.68	2484.17	1343.2	724.985	1720.02	2.37248	0.107075
A0A2R8Y5L0	tRNA splicing endonuclease subunit 15	2	7.85435e-05	0.000509295	6.87162e-06	14.789	23.4554	36.033	37.8038	71.1126	65.197	24.7591	58.0378	2.3441	0.062383
B4DGY8	trans-L-3-hydroxyproline dehydratase (EC 4.2.1.77)	1	0.000326723	0.000548847	3.03418e-05	21.424	25.3389	10.5089	17.9183	47.8851	65.3116	19.0906	43.705	2.28935	0.210888
Q6P2I3	Oxaloacetate tautomerase FAHD2B, mitochondrial (EC 5.3.2.2) (Fumarylacetoacetate hydrolase domain-containing protein 2B)	1	0.000250829	0.000548847	2.07962e-05	6.17351	29.9514	31.4522	13.4146	79.2059	62.0086	22.5257	51.543	2.28819	0.277184
B4E322	choline-phosphate cytidylyltransferase (EC 2.7.7.15)	2	0.000204925	0.000548847	1.69395e-05	28.7524	25.1494	79.6692	20.5339	142.41	138.956	44.5237	100.633	2.26022	0.297338
Q7Z612	Large ribosomal subunit protein P1 (60S acidic ribosomal protein P1)	1	0.00148478	0.00220646	0.000386109	44.6368	84.2186	91.0639	184.731	127.81	174.203	73.3065	162.248	2.21328	0.0184371
B2R679	small monomeric GTPase (EC 3.6.5.2)	8	0.000168378	0.000548847	1.39736e-05	1647.51	1416.65	1175.73	3202.76	3017.72	2980.94	1413.3	3067.14	2.1702	0.00179743
A0A6I8PU73	DnaJ homolog subfamily C member 7	21	7.8652e-06	0	1.40827e-06	319.035	459.321	449.143	765.545	925.528	960.165	409.166	883.746	2.15987	0.00408378
K7EIY6	E3 ubiquitin-protein ligase RNF126 (EC 2.3.2.27) (RING finger protein 126)	5	9.17358e-05	0.000509295	7.8588e-06	164.064	168.554	248.89	354.51	428.115	470.573	193.836	417.732	2.15508	0.00765851
P42574	Caspase-3 (CASP-3) (EC 3.4.22.56) (Apopain) (Cysteine protease CPP32) (CPP-32) (Protein Yama) (SREBP cleavage activity 1) (SCA-1) [Cleaved into: Caspase-3 subunit p17; Caspase-3 subunit p12]	4	0.00010161	0.000509295	8.61269e-06	98.6192	130.686	124.379	253.075	220.462	285.008	117.895	252.848	2.14469	0.00747256
B7Z553	cDNA FLJ51266, highly similar to Vitronectin	2	0.000489922	0.00100452	6.92481e-05	192.407	87.7435	73.8829	307.438	189.012	257.393	118.011	251.281	2.1293	0.0589383
Q9UDW1	Cytochrome b-c1 complex subunit 9 (Complex III subunit 9) (Complex III subunit X) (Cytochrome c1 non-heme 7 kDa protein) (Ubiquinol-cytochrome c reductase complex 7.2 kDa protein)	1	0.000575844	0.00100452	9.37825e-05	665.24	489.007	633.047	641.05	1389.14	1767.78	595.765	1265.99	2.12498	0.177253
O15239	NADH dehydrogenase [ubiquinone] 1 alpha subcomplex subunit 1 (Complex I-MWFE) (CI-MWFE) (NADH-ubiquinone oxidoreductase MWFE subunit)	1	0.00137989	0.00174465	0.000352224	89.157	32.9283	60.0853	109.191	55.8083	220.62	60.7235	128.54	2.1168	0.295602
A0A3B3IS19	Leptin receptor overlapping transcript-like 1	1	4.68611e-05	0	4.5636e-06	10.8269	15.6824	30.7743	15.463	45.7702	59.8582	19.0945	40.3638	2.11389	0.242424
Q9BRN9	TM2 domain-containing protein 3 (Beta-amyloid-binding protein-like protein 2) (BBP-like protein 2)	4	1.04439e-05	0	1.6751e-06	119.94	93.5356	111.838	104.363	239.255	338.327	108.438	227.315	2.09627	0.220431
Q96QE3	ATPase family AAA domain-containing protein 5 (Chromosome fragility-associated gene 1 protein)	2	0.000563047	0.00100452	9.00442e-05	13.0857	37.5325	31.4271	7.36827	80.341	83.6059	27.3485	57.105	2.08805	0.354918
A8K7F7	F-box only protein 7	8	4.50741e-05	0	4.43379e-06	64.9144	69.8669	79.1375	131.983	155.408	158.865	71.3063	148.752	2.0861	0.00415482
A0A0A0MRJ7	Coagulation factor V (Activated protein C cofactor)	5	0.000273229	0.000548847	2.30015e-05	82.9327	116.883	151.068	131.843	293.552	305.63	116.961	243.675	2.08338	0.14103
B4DTB8	Sorting nexin-17	10	6.84736e-06	0	1.29583e-06	63.6332	73.7174	46.1985	108.23	124.325	149.382	61.183	127.312	2.08084	0.0138308
Q9NQZ7	Ectonucleoside triphosphate diphosphohydrolase 7 (NTPDase 7) (EC 3.6.1.15) (Lysosomal apyrase-like protein 1)	2	0.000161304	0.000548847	1.33956e-05	4.48706	27.7596	14.432	22.1973	35.3787	39.5243	15.5595	32.3668	2.08019	0.124481
A0A140VK11	Mitochondrial disaggregase (Suppressor of potassium transport defect 3)	25	1.30369e-05	0	1.92389e-06	283.535	259.05	239.094	573.306	503.109	545.17	260.56	540.528	2.07449	0.000777359
Q8N138	ORM1-like protein 3	2	0.000500978	0.00100452	7.23216e-05	7.04984	35.9705	45.9147	12.9989	87.2615	83.1495	29.645	61.1366	2.06229	0.32725
Q07820	Induced myeloid leukemia cell differentiation protein Mcl-1 (Bcl-2-like protein 3) (Bcl2-L-3) (Bcl-2-related protein EAT/mcl1) (mcl1/EAT)	9	5.94401e-07	0	3.24297e-07	139.207	142.14	133.533	209.086	292.683	353.368	138.294	285.046	2.06116	0.0719835
B4E0P8	cDNA FLJ53007, highly similar to UBA/UBX 33.3 kDa protein	5	1.27511e-06	0	5.02148e-07	97.5729	109.508	104.673	157.216	243.177	241.859	103.918	214.084	2.06013	0.0586458
Q14442	Phosphatidylinositol N-acetylglucosaminyltransferase subunit H (Phosphatidylinositol-glycan biosynthesis class H protein) (PIG-H)	5	0.000137227	0.000548847	1.14333e-05	89.8419	65.8346	72.7693	180.995	129.85	158.853	76.1486	156.566	2.05606	0.017945
B2R5S2	Amyloid beta precursor like protein 1 (Amyloid beta (A4) precursor-like protein 1) (Amyloid-like protein 1)	3	0.000269661	0.000548847	2.26248e-05	52.201	47.2948	58.4689	157.016	92.7228	73.3834	52.6549	107.707	2.04553	0.159297
Q96TC7	Regulator of microtubule dynamics protein 3 (RMD-3) (hRMD-3) (Cerebral protein 10) (Protein FAM82A2) (Protein FAM82C) (Protein tyrosine phosphatase-interacting protein 51) (TCPTP-interacting protein 51)	18	6.98438e-05	0.000296736	6.23163e-06	1415.96	1446.13	1542.61	2876.55	3098.56	3021.07	1468.23	2998.72	2.0424	0.000161274
P04792	Heat shock protein beta-1 (HspB1) (28 kDa heat shock protein) (Estrogen-regulated 24 kDa protein) (Heat shock 27 kDa protein) (HSP 27) (Heat shock protein family B member 1) (Stress-responsive protein 27) (SRP27)	11	2.42212e-06	0	7.17202e-07	731.969	1118.17	931.053	1405.38	2109.86	2142.25	927.065	1885.83	2.03419	0.0401039
O15431	High affinity copper uptake protein 1 (Copper transporter 1) (hCTR1) (Solute carrier family 31 member 1) [Cleaved into: Truncated CTR1 form]	2	0.00015427	0.000548847	1.28206e-05	143.647	182.674	164.932	229.998	355.062	409.664	163.751	331.574	2.02487	0.081535
A0A0S2Z382	Mitochondrial dicarboxylate carrier (Solute carrier family 25 member 10)	2	3.79439e-05	0	3.91237e-06	202.904	168.99	160.037	419.424	323.713	323.62	177.31	355.586	2.00544	0.0189303
Q96GD4	Aurora kinase B (EC 2.7.11.1) (Aurora 1) (Aurora- and IPL1-like midbody-associated protein 1) (AIM-1) (Aurora/IPL1-related kinase 2) (ARK-2) (Aurora-related kinase 2) (STK-1) (Serine/threonine-protein kinase 12) (Serine/threonine-protein kinase 5) (Serine/threonine-protein kinase aurora-B)	17	3.30486e-05	0	3.54892e-06	136.436	127.209	113.118	245.578	244.062	264.552	125.588	251.397	2.00177	0.000185392
Q96BI3	Gamma-secretase subunit APH-1A (APH-1a) (Aph-1alpha) (Presenilin-stabilization factor)	2	0.000334367	0.000711364	3.16822e-05	603.279	772.365	516.116	1055.96	1118.86	1591.19	630.586	1255.34	1.99075	0.0487484
Q562Z4	Actin-like protein	1	0.00153613	0.00220646	0.000402639	436.789	4024.44	2829.13	2512.76	5141.07	6775.22	2430.12	4809.68	1.9792	0.219688
I3L0U4	Centrosomal protein 20 (FGFR1OP N-terminal-like protein) (FOP-related protein of 20 kDa) (LisH domain-containing protein FOPNL)	3	1.86116e-05	0	2.41509e-06	55.7273	48.3278	47.6244	65.0736	108.473	124.883	50.5598	99.4764	1.9675	0.108349
A0A3B3IRM4	Xylulose kinase (EC 2.7.1.17)	1	0.00021824	0.000548847	1.80193e-05	43.273	38.5395	44.1729	75.1748	73.6922	98.5611	41.9951	82.4761	1.96394	0.0324967
Q15773	Myeloid leukemia factor 2 (Myelodysplasia-myeloid leukemia factor 2)	6	9.63536e-06	0	1.59384e-06	78.4379	83.6913	82.7187	158.715	139.509	180.191	81.616	159.472	1.95393	0.0204045
Q16718	NADH dehydrogenase [ubiquinone] 1 alpha subcomplex subunit 5 (Complex I subunit B13) (Complex I-13kD-B) (CI-13kD-B) (NADH-ubiquinone oxidoreductase 13 kDa-B subunit)	7	2.63905e-05	0	3.04173e-06	1112.55	1162.65	1149.66	2514.21	2003.32	2161.75	1141.62	2226.43	1.95023	0.0180272
B4DDR7	cDNA FLJ54845, highly similar to Transmembrane emp24 domain-containing protein 5	1	0.00276218	0.00366636	0.000849138	184.949	184.914	132.338	147.594	315.38	513.175	167.4	325.383	1.94374	0.271938
O75131	Copine-3 (Copine III)	17	2.69053e-05	0	3.08168e-06	522.606	710.178	754.194	1253.07	1259.69	1323.01	662.326	1278.59	1.93046	0.00817488
A8K8R5	Bone morphogenetic protein receptor type-2 (EC 2.7.11.30) (Bone morphogenetic protein receptor type II)	1	7.0387e-05	0.000296736	6.27137e-06	8.86429	2.70683	19.0157	11.9838	20.6522	26.3624	10.1956	19.6661	1.92889	0.21014
O75832	26S proteasome non-ATPase regulatory subunit 10 (26S proteasome regulatory subunit p28) (Gankyrin) (p28(GANK))	11	4.11924e-05	0	4.15079e-06	285.846	134.684	137.168	353.954	352.44	368.383	185.899	358.259	1.92717	0.0733138
Q53F37	small monomeric GTPase (EC 3.6.5.2)	7	0.000232233	0.000548847	1.91755e-05	467.909	400.786	337.487	718.866	741.925	863.065	402.061	774.619	1.92662	0.00342587
Q8WVI0	Ubiquinol-cytochrome c reductase complex assembly factor 5 (Small integral membrane protein 4)	1	6.20697e-05	0.000296736	5.66531e-06	248.472	236.759	195.445	569.521	376.264	356.719	226.892	434.168	1.91354	0.0855122
B4DYP5	cDNA FLJ54725, highly similar to Ankyrin repeat domain-containing protein 13	9	9.2235e-05	0.000509295	7.89659e-06	29.1348	38.055	53.5048	66.7521	73.4111	89.2469	40.2315	76.47	1.90075	0.0207281
A0A0K0Q2Z1	Antithrombin-III (Serpin C1)	2	0.000137049	0.000548847	1.14189e-05	48.8064	42.5595	36.0126	62.6519	79.0029	99.5622	42.4595	80.4057	1.8937	0.0581593
A0A654IDC0	Gap junction protein	1	0.000415185	0.000864006	4.94497e-05	22.3897	62.2368	40.4273	49.1235	94.4508	93.011	41.6846	78.8618	1.89187	0.123761
O76095	Protein JTB (Jumping translocation breakpoint protein) (Prostate androgen-regulated protein) (PAR protein)	1	0.000321514	0.000548847	2.94707e-05	348.756	252.932	160.96	538.486	391.449	510.329	254.216	480.088	1.8885	0.0343416
M0QY25	Prostate tumor-overexpressed gene 1 protein	8	6.15682e-05	0.000296736	5.62891e-06	130.401	130.226	116.48	171.866	280.097	259.363	125.702	237.109	1.88627	0.075667
C9J7K9	Phospholipid scramblase	1	0.00202113	0.00264057	0.000562437	75.5071	66.844	47.8191	161.784	82.0507	114.543	63.3901	119.459	1.88451	0.124442
A2RUF6	DENN/MADD domain containing 2A (cDNA FLJ76768)	1	0.000688626	0.00114248	0.000127715	1277.49	2942.27	3882.62	3227.28	6254.71	5780.71	2700.8	5087.57	1.88373	0.122855
P78346	Ribonuclease P protein subunit p30 (RNaseP protein p30) (RNase P subunit 2)	18	1.99458e-06	0	6.44384e-07	429.68	419.95	415.576	724.743	847.221	796.477	421.735	789.481	1.87198	0.0085046
C9JRD2	DnaJ heat shock protein family (Hsp40) member B2	6	0.000114213	0.000548847	9.59399e-06	90.9183	59.419	60.3743	133.847	134.807	125.741	70.2372	131.465	1.87173	0.0210161
A0A0S2Z4V6	Wolframin	17	1.13351e-05	0	1.76249e-06	58.8038	98.004	94.0272	139.209	155.869	174.185	83.6116	156.421	1.87081	0.0115642
A0A0E3JG40	Cytochrome c oxidase subunit 2	1	0.000177116	0.000548847	1.46863e-05	132.463	150.626	201.386	152.981	347.592	404.585	161.492	301.719	1.86833	0.201248
A0A0A0MR74	diacylglycerol O-acyltransferase (EC 2.3.1.20)	3	0.000372921	0.000711364	3.9455e-05	12.9801	8.47742	9.42443	17.647	18.78	21.1581	10.294	19.1951	1.86468	0.00801338
A0A0J9YWB6	RNA polymerase II subunit A C-terminal domain phosphatase (EC 3.1.3.16)	3	0.000204508	0.000548847	1.69057e-05	16.9472	27.9679	35.3789	23.9977	68.4185	57.3033	26.7646	49.9065	1.86464	0.218525
A0A1L2BME7	MHC class I antigen	2	3.61888e-05	0	3.78273e-06	285.513	201.247	276.393	513.812	448.227	456.293	254.384	472.778	1.85852	0.00362282
B3KQT8	Procollagen C-endopeptidase enhancer 2 (Procollagen COOH-terminal proteinase enhancer 2)	6	3.58779e-05	0	3.7597e-06	30.4236	21.6823	39.6726	44.6486	61.3983	64.4954	30.5928	56.8474	1.85819	0.0324845
Q9NYG5	Anaphase-promoting complex subunit 11 (APC11) (Cyclosome subunit 11) (Hepatocellular carcinoma-associated RING finger protein)	1	9.81609e-05	0.000509295	8.34784e-06	12.7744	24.7671	27.5391	43.9392	32.7784	43.8486	21.6935	40.1887	1.85257	0.0360686
A0A994J7H4	Nuclear protein localization protein 4 homolog	10	3.66249e-05	0	3.81501e-06	127.647	113.805	110.865	243.188	152.519	255.847	117.439	217.185	1.84934	0.0884766
Q92968	Peroxisomal membrane protein PEX13 (Peroxin-13)	1	0.00142725	0.00189964	0.00036755	10.8269	23.0548	29.8332	15.623	49.5928	52.484	21.2383	39.2333	1.84729	0.267171
A8K6Q8	Transferrin receptor protein 1	1	0.000411302	0.000864006	4.8484e-05	298.243	497.221	377.454	618.615	863.467	664.905	390.972	715.662	1.83047	0.0294316
A0A0S2Z583	NADP-retinol dehydrogenase (EC 1.1.1.300)	9	0.000106639	0.000509295	9.00176e-06	625.445	857.179	790.126	880.721	1623.29	1655.55	757.584	1386.52	1.83019	0.122415
P60602	Reactive oxygen species modulator 1 (ROS modulator 1) (Epididymis tissue protein Li 175) (Glyrichin) (Mitochondrial targeting GxxxG motif protein) (MTGM) (Protein MGR2 homolog)	2	0.000348543	0.000711364	3.43546e-05	79.3136	92.0825	80.6079	122.609	164.094	173.78	84.0013	153.495	1.82729	0.040148
A0A7P0T8U6	Neurogenic locus notch homolog protein 1	1	0.00409867	0.00480336	0.00152627	37.8603	42.3471	50.0905	39.2067	51.3327	147.218	43.4326	79.2525	1.82472	0.404511
A0A0C4DG80	Kelch-like protein 13	4	0.00021041	0.000548847	1.73832e-05	33.7267	61.145	52.0666	54.8123	101.679	111.424	48.9794	89.305	1.82332	0.133071
Q9NY97	N-acetyllactosaminide beta-1,3-N-acetylglucosaminyltransferase 2 (EC 2.4.1.149) (Beta-1,3-N-acetylglucosaminyltransferase 1) (BGnT-1) (Beta-1,3-Gn-T1) (Beta3Gn-T1) (Beta-1,3-galactosyltransferase 7) (Beta-1,3-GalTase 7) (Beta3Gal-T7) (Beta3GalT7) (b3Gal-T7) (Beta-3-Gx-T7) (UDP-Gal:beta-GlcNAc beta-1,3-galactosyltransferase 7) (UDP-GlcNAc:betaGal beta-1,3-N-acetylglucosaminyltransferase 2) (BGnT-2…	8	0.000171452	0.000548847	1.42245e-05	85.6471	62.7788	72.9268	132.436	128.167	140.184	73.7842	133.596	1.81063	0.00387633
A0A2R8Y602	ClpB family mitochondrial disaggregase	1	0.00123451	0.00143655	0.000304821	31.3461	11.2287	21.4119	50.2268	29.8614	35.2512	21.3289	38.4465	1.80255	0.111898
A0A0S2Z5L0	DNA replication complex GINS protein PSF3	1	0.00731754	0.00783444	0.00469874	99.2756	69.0495	35.4748	94.4232	89.7787	183.086	67.9333	122.429	1.8022	0.214362
A0A087X054	Hypoxia up-regulated protein 1	36	2.96255e-06	0	8.01615e-07	1367	1486.83	1413.96	2486.95	2524.01	2655.53	1422.59	2555.5	1.79636	0.000126683
O60784	Target of Myb1 membrane trafficking protein (Target of Myb protein 1)	16	1.58296e-05	0	2.17603e-06	230.664	373.446	315.22	455.549	603.007	590.874	306.443	549.81	1.79416	0.0185511
H0YNJ4	Exocyst complex component 3-like protein 4	1	0.000608838	0.00100452	0.000103534	110.127	128.089	133.818	451.667	108.206	107.384	124.011	222.419	1.79354	0.481202
A0A0D9SFF0	Forkhead box protein M1	4	0.000128369	0.000548847	1.07192e-05	15.6672	21.2911	29.9932	31.7683	43.3561	44.9513	22.3172	40.0252	1.79347	0.039571
O75325	Leucine-rich repeat neuronal protein 2 (Glioma amplified on chromosome 1 protein) (Leucine-rich repeat neuronal protein 5)	1	0.00249892	0.0035179	0.000740193	135.658	128.181	132.931	154.285	274.87	282.346	132.257	237.167	1.79324	0.126874
Q13501	Sequestosome-1 (EBI3-associated protein of 60 kDa) (EBIAP) (p60) (Phosphotyrosine-independent ligand for the Lck SH2 domain of 62 kDa) (Ubiquitin-binding protein p62) (p62)	8	9.74106e-06	0	1.60458e-06	109.978	147.471	139.95	161.39	296.959	252.208	132.466	236.852	1.78802	0.110756
Q9HC07	Putative divalent cation/proton antiporter TMEM165 (Transmembrane protein 165) (Transmembrane protein PT27) (Transmembrane protein TPARL)	5	3.05891e-05	0	3.36369e-06	200.639	93.4062	144.186	314.75	247.526	220.641	146.077	260.972	1.78654	0.0518185
A0A3B3ITY6	Calsyntenin 1	1	0.00111874	0.00128205	0.000266733	101.995	65.2497	82.4644	107.282	170.613	167.898	83.2364	148.597	1.78525	0.0675097
P42677	Small ribosomal subunit protein eS27 (40S ribosomal protein S27) (Metallopan-stimulin 1) (MPS-1)	2	5.75849e-05	0.000296736	5.34017e-06	2632.42	6119.49	5450.65	4120.26	10979.6	10235.9	4734.19	8445.28	1.78389	0.225553
B3KNG6	Calumenin	1	8.35123e-05	0.000509295	7.24088e-06	153.389	57.0219	112.1	293.585	157.739	122.34	107.504	191.222	1.77875	0.250532
F8W0P7	ATP synthase F1 subunit beta	2	3.37319e-05	0	3.60004e-06	89.9922	122.321	139.789	95.4824	297.887	232.059	117.368	208.476	1.77626	0.263082
Q9H3F6	BTB/POZ domain-containing adapter for CUL3-mediated RhoA degradation protein 3 (hBACURD3) (BTB/POZ domain-containing protein KCTD10) (Potassium channel tetramerization domain-containing protein 10)	11	9.635e-05	0.000509295	8.20944e-06	60.5868	103.831	84.8518	154.169	153.458	134.732	83.09	147.453	1.77461	0.0199289
Q6FIE9	Toll-interacting protein	8	8.94721e-05	0.000509295	7.68782e-06	390.05	342.335	418.789	590.449	653.33	798.722	383.725	680.833	1.77428	0.0291084
B3KN59	BAG family molecular chaperone regulator 2 (Bcl-2-associated athanogene 2)	14	4.26142e-05	0	4.25464e-06	4005.32	3235.02	3820.82	6511.74	6335.96	6701.74	3687.05	6516.48	1.7674	0.00215717
Q96CS3	FAS-associated factor 2 (UBX domain-containing protein 3B) (UBX domain-containing protein 8)	24	4.57706e-05	0	4.48441e-06	3066.55	2036.32	2083.87	4225.88	4200.93	4274.96	2395.58	4233.92	1.76739	0.0313241
E9PAM9	BCL2 like 11	6	8.0024e-05	0.000509295	6.98134e-06	121.099	85.7173	67.7941	135.104	162.744	186.12	91.537	161.322	1.76238	0.0317071
B4DRU8	cDNA FLJ57798, highly similar to CMP-sialic acid transporter	3	2.68379e-05	0	3.07645e-06	55.6876	27.5539	26.6677	92.8183	57.1726	43.0644	36.6364	64.3518	1.7565	0.202507
A8K2S7	Ubiquitin-associated domain-containing protein 2 (Phosphoglycerate dehydrogenase-like protein 1)	12	5.67385e-06	0	1.15956e-06	433.611	411.132	437.924	725.925	700.327	818.777	427.556	748.343	1.75028	0.00945299
Q6UVK1	Chondroitin sulfate proteoglycan 4 (Chondroitin sulfate proteoglycan NG2) (Melanoma chondroitin sulfate proteoglycan) (Melanoma-associated chondroitin sulfate proteoglycan)	2	0.000155631	0.000548847	1.29319e-05	18.9178	10.9364	4.16227	20.9428	10.3562	28.1602	11.3388	19.8197	1.74795	0.276698
A0A0A0MRZ4	TNFAIP3-interacting protein 1 (A20-binding inhibitor of NF-kappa-B activation 1) (Nef-associated factor 1) (Virion-associated nuclear shuttling protein)	3	6.43886e-05	0.000296736	5.8338e-06	22.5772	90.3462	84.7362	106.851	134.077	103.881	65.8866	114.936	1.74445	0.138873
B3KUS5	Ubiquitin carboxyl-terminal hydrolase (EC 3.4.19.12)	8	2.34718e-05	0	2.81222e-06	66.3945	62.682	62.3001	83.6934	118.329	130.574	63.7922	110.865	1.73792	0.0773604
A0A494BYR6	Kinesin-like protein	7	0.000207712	0.000548847	1.71648e-05	24.7147	50.2322	59.4652	58.1234	83.1292	92.1503	44.804	77.8009	1.73647	0.0859019
Q9HA77	Probable cysteine--tRNA ligase, mitochondrial (EC 6.1.1.16) (Cysteinyl-tRNA synthetase) (CysRS)	2	0.000558094	0.00100452	8.86043e-05	83.3252	48.9425	109.206	93.0135	158.594	166.612	80.4913	139.406	1.73195	0.118659
A0A4P2SQP7	MHC class I antigen	1	0.000440223	0.000864006	5.58529e-05	109.627	39.675	17.917	71.1465	98.629	119.702	55.7398	96.4924	1.73112	0.281403
Q9BSF4	Mitochondrial import inner membrane translocase subunit Tim29 (TIM29)	10	0.000127943	0.000548847	1.06851e-05	403.53	234.91	236.987	546.428	338.483	629.652	291.809	504.855	1.73009	0.119323
P56559	ADP-ribosylation factor-like protein 4C (ADP-ribosylation factor-like protein 7) (ADP-ribosylation factor-like protein LAK)	2	0.00023507	0.000548847	1.9415e-05	82.9964	94.2552	69.4098	103.672	152.053	170.769	82.2205	142.165	1.72907	0.0819631
J3QLQ8	CUE domain containing 1	2	3.52776e-05	0	3.71515e-06	36.7811	22.2916	34.0473	71.2213	40.4252	48.5716	31.04	53.406	1.72056	0.120258
Q5VU11	Ribonuclease P protein subunit p30 (RNase P subunit 2)	1	0.000146983	0.000548847	1.2226e-05	16.2337	84.7035	59.6328	30.7022	124.868	120.549	53.5233	92.0396	1.71962	0.361291
A0A0A8K9B1	Speckle targeted PIP5K1A-regulated poly(A) polymerase (EC 2.7.7.19) (EC 2.7.7.52) (RNA-binding motif protein 21) (U6 snRNA-specific terminal uridylyltransferase 1)	1	5.43559e-05	0.000296736	5.10644e-06	6.34219	27.3242	42.6546	12.5117	63.3453	55.0527	25.4403	43.6366	1.71525	0.398399
A0ABB0MVA8	Low density lipoprotein receptor adapter protein 1	2	0.00249517	0.0035179	0.000738696	31.7665	26.7254	28.7916	46.4268	51.1262	51.9674	29.0945	49.8401	1.71304	0.000884858
A0A654IBU3	Gap junction protein	4	0.000126127	0.000548847	1.05396e-05	35.5892	33.4706	35.0791	62.4561	53.7434	61.7708	34.713	59.3234	1.70897	0.00977899
A0A087WW88	Charged multivesicular body protein 2B	2	6.28423e-05	0.000296736	5.72141e-06	135.156	112.815	141.173	147.993	235.793	281.046	129.715	221.611	1.70845	0.137125
Q6P996	Pyridoxal-dependent decarboxylase domain-containing protein 1 (EC 4.1.1.-)	28	9.81679e-06	0	1.61225e-06	476.966	541.9	519.813	716.855	989.298	920.124	512.893	875.425	1.70684	0.0412031
A0A8V8TLM6	Transferrin receptor protein 1	31	3.68478e-05	0	3.83148e-06	1861.28	2071.36	2025.12	3015.51	3483.68	3653.09	1985.92	3384.09	1.70404	0.0115158
B9VP24	60 kDa heat shock protein, mitochondrial (EC 5.6.1.7) (60 kDa chaperonin) (Chaperonin 60) (Heat shock protein 60)	1	0.00142544	0.00189964	0.000366966	146.014	312.899	448.862	136.158	773.602	635.564	302.592	515.108	1.70232	0.396073
A0A7P0T877	Sirtuin 5	3	0.000201082	0.000548847	1.66289e-05	12.9829	34.137	22.1927	12.7927	40.5995	64.5189	23.1042	39.3037	1.70115	0.39841
Q8TBR7	TLC domain-containing protein 3A (Protein CT120) (Protein FAM57A)	7	0.000152446	0.000548847	1.26717e-05	104.079	171.698	173.214	150.038	309.408	304.243	149.664	254.563	1.7009	0.172064
Q08AG7	Mitotic-spindle organizing protein 1 (Mitotic-spindle organizing protein associated with a ring of gamma-tubulin 1)	1	0.00038251	0.000711364	4.16107e-05	43.1755	70.2959	48.1949	54.3065	114.581	105.968	53.8888	91.6185	1.70014	0.17229
B2R547	Protein FAM32A	1	0.0039474	0.00450789	0.00143553	61.679	49.5871	131.231	78.4818	220.99	112.1	80.8324	137.19	1.69722	0.33577
Q9NYS0	NF-kappa-B inhibitor-interacting Ras-like protein 1 (I-kappa-B-interacting Ras-like protein 1) (Kappa B-Ras protein 1) (KappaB-Ras1)	9	7.39596e-05	0.000296736	6.53345e-06	511.92	549.968	527.67	795.169	921.995	979.984	529.852	899.049	1.69679	0.0179309
P68366	Tubulin alpha-4A chain (EC 3.6.5.-) (Alpha-tubulin 1) (Testis-specific alpha-tubulin) (Tubulin H2-alpha) (Tubulin alpha-1 chain)	2	0.000211924	0.000548847	1.75059e-05	100.76	71.1356	99.537	181.093	139.224	139.615	90.4774	153.311	1.69446	0.0251891
A0A804CF45	Insulin receptor substrate 4 (Phosphoprotein of 160 kDa)	40	1.45224e-05	0	2.05974e-06	2659.08	2965.77	2978.94	4689.44	5033.83	4852	2867.93	4858.42	1.69405	0.000162362
B5BU78	protein-tyrosine-phosphatase (EC 3.1.3.48)	1	0.000171293	0.000548847	1.42115e-05	77.5341	67.4012	89.5868	111.956	132.129	153.064	78.174	132.383	1.69344	0.0263986
A0A8V8TM96	Essential for reactive oxygen species protein	3	3.68932e-05	0	3.83484e-06	647.905	215.584	191.975	1171.75	396.215	218.588	351.821	595.517	1.69267	0.512045
Q5K4L6	Long-chain fatty acid transport protein 3 (FATP-3) (Fatty acid transport protein 3) (Arachidonate--CoA ligase) (EC 6.2.1.15) (Long-chain-fatty-acid--CoA ligase) (EC 6.2.1.3) (Solute carrier family 27 member 3) (Very long-chain acyl-CoA synthetase homolog 3) (VLCS-3) (EC 6.2.1.-)	12	2.81922e-05	0	3.18092e-06	139.534	119.02	120.642	182.486	228.64	230.243	126.399	213.789	1.69139	0.0185752
O60884	DnaJ homolog subfamily A member 2 (Cell cycle progression restoration gene 3 protein) (Dnj3) (Dj3) (HIRA-interacting protein 4) (Renal carcinoma antigen NY-REN-14)	16	5.3826e-05	0.000296736	5.0681e-06	1911.42	1869.31	2150.07	2984.34	3422.3	3619.56	1976.94	3342.07	1.69053	0.00850328
B4E3P1	cDNA FLJ57036, highly similar to Homo sapiens tropomyosin 2 (beta) (TPM2), transcript variant 2, mRNA	1	0.000230733	0.000548847	1.90498e-05	586.815	512.456	404.543	732.508	988.772	819.985	501.271	847.088	1.68988	0.023992
Q53GI2	Testis expressed sequence 264 variant	10	2.32243e-05	0	2.79249e-06	434.308	676.448	709.639	805.182	1138.19	1130.15	606.798	1024.51	1.68838	0.0432114
B7ZAT0	cDNA, FLJ79294, highly similar to Melanoma antigen preferentially expressed in tumors	6	0.000231917	0.000548847	1.91489e-05	46.2006	23.0592	29.1927	61.507	52.9096	51.6846	32.8175	55.3671	1.68712	0.0651176
B4DLN1	Mitochondrial dicarboxylate carrier (Solute carrier family 25 member 10)	17	4.15018e-08	0	1.39041e-07	1330.5	939.651	966.979	2024.09	1617.81	1815.49	1079.04	1819.13	1.68587	0.0127899
A0AAA9X0G7	Proteasome adapter and scaffold protein ECM29 (Proteasome-associated protein ECM29 homolog)	1	7.44235e-05	0.000296736	6.56758e-06	27.6132	49.9961	47.4504	57.421	76.2184	76.9024	41.6866	70.1806	1.68353	0.0408642
Q6ST48	threonine--tRNA ligase (EC 6.1.1.3) (Threonyl-tRNA synthetase)	1	0.000253379	0.000548847	2.10304e-05	81.0812	69.0274	99.5538	91.3007	164.043	163.28	83.2208	139.541	1.67676	0.13255
A0A804HJ23	alpha-1,2-Mannosidase (EC 3.2.1.-)	16	3.15236e-05	0	3.43432e-06	204.415	168.035	195.699	318.586	318.719	314.589	189.383	317.298	1.67543	0.00661293
A0A804HLB0	Solute carrier family 25 member 25	14	1.57069e-05	0	2.16523e-06	128.077	170.277	128.538	234.317	238.633	241.423	142.297	238.124	1.67343	0.018862
B7ZKK1	C9orf21 protein	4	3.18029e-05	0	3.45537e-06	57.0788	86.9158	88.0359	124.531	127.5	136.173	77.3435	129.402	1.67308	0.0258097
Q96GV9	Macrophage immunometabolism regulator	2	0.000308386	0.000548847	2.74301e-05	16.3258	33.2655	22.8528	36.1039	44.574	40.5017	24.148	40.3932	1.67273	0.0618507
A0A0S2Z3Q2	Eyes absent homolog (EC 3.1.3.48)	2	1.00604e-05	0	1.6368e-06	17.1856	14.9014	22.8809	33.0265	25.6457	33.2472	18.3226	30.6398	1.67224	0.0233681
Q8N9F0	N-acetylaspartate synthetase (NAA synthetase) (EC 2.3.1.17) (Camello-like protein 3) (N-acetyltransferase 8-like protein)	5	9.27712e-05	0.000509295	7.93723e-06	24.0745	30.9222	42.5442	40.1966	53.6452	69.2295	32.5136	54.3571	1.67182	0.105344
Q7Z6Z7	E3 ubiquitin-protein ligase HUWE1 (EC 2.3.2.26) (ARF-binding protein 1) (ARF-BP1) (HECT, UBA and WWE domain-containing protein 1) (HECT-type E3 ubiquitin transferase HUWE1) (Homologous to E6AP carboxyl terminus homologous protein 9) (HectH9) (Large structure of UREB1) (LASU1) (Mcl-1 ubiquitin ligase E3) (Mule) (Upstream regulatory element-binding protein 1) (URE-B1) (URE-binding protein 1)	94	1.45607e-06	0	5.41053e-07	208.266	250.043	249.851	326.979	422.027	434.844	236.053	394.617	1.67173	0.0293947
A0A8I5KWQ7	Krev interaction trapped protein 1 (EC 1.14.14.154) (CYPLI) (Cytochrome P450 51A1) (Cytochrome P450-14DM) (Cytochrome P450LI) (Lanosterol 14-alpha demethylase) (Sterol 14-alpha demethylase)	18	1.41355e-06	0	5.32139e-07	1067.63	1125.67	1040.55	1581.97	1717.63	2101.45	1077.95	1800.35	1.67016	0.0403428
A0A8I5KW95	Heparan sulfate 2-O-sulfotransferase 1 (2-O-sulfotransferase) (HS 2-O-sulfotransferase) (Heparan sulfate 2-sulfotransferase)	9	2.72134e-06	0	7.64811e-07	106.576	121.509	124.231	136.689	209.954	239.501	117.439	195.381	1.66369	0.121233
A0A1C7CYY4	Myosin light chain 4	3	0.00242248	0.0035179	0.000709987	2140.98	1258.86	954.071	4233.99	1103.72	1891.01	1451.3	2409.58	1.66029	0.421477
A8K781	26S proteasome regulatory subunit 6A (26S proteasome AAA-ATPase subunit RPT5) (Proteasome 26S subunit ATPase 3) (Tat-binding protein 1)	1	0.00168435	0.00235701	0.000450403	499.861	536.937	527.751	766.98	889.672	938.138	521.516	864.93	1.65849	0.0175811
Q96IX5	ATP synthase F(0) complex subunit k, mitochondrial (ATP synthase membrane subunit DAPIT, mitochondrial) (Diabetes-associated protein in insulin-sensitive tissues) (HCV F-transactivated protein 2) (Up-regulated during skeletal muscle growth protein 5)	6	5.01246e-05	0	4.80017e-06	5115.75	9735.05	7895.77	7639.52	14340.8	15717.1	7582.19	12565.8	1.65728	0.174766
Q86T03	Type 1 phosphatidylinositol 4,5-bisphosphate 4-phosphatase (Type 1 PtdIns-4,5-P2 4-Ptase) (EC 3.1.3.78) (PtdIns-4,5-P2 4-Ptase I) (Transmembrane protein 55B)	5	7.62497e-07	0	3.74149e-07	213.719	235.632	180.807	352.901	299.722	391.332	210.053	347.985	1.65665	0.0174811
O75487	Glypican-4 (K-glypican) [Cleaved into: Secreted glypican-4]	8	9.39596e-05	0.000509295	8.02743e-06	64.5357	51.2903	49.8228	80.7019	100.43	92.8538	55.2163	91.3285	1.65402	0.00907479
B4DG42	cDNA FLJ53753, highly similar to Myeloid-associated differentiation marker	4	0.000412238	0.000864006	4.87162e-05	505.585	1094.7	1080.98	1079.37	1553.15	1800.27	893.756	1477.59	1.65324	0.11226
P36639	Oxidized purine nucleoside triphosphate hydrolase (EC 3.6.1.56) (2-hydroxy-dATP diphosphatase) (7,8-dihydro-8-oxoguanine triphosphatase) (8-oxo-dGTPase) (Methylated purine nucleoside triphosphate hydrolase) (EC 3.6.1.-) (Nucleoside diphosphate-linked moiety X motif 1) (Nudix motif 1)	2	8.08975e-05	0.000509295	7.04619e-06	11.3827	7.42195	15.7731	15.1911	21.6975	20.2427	11.5259	19.0438	1.65226	0.075819
A0A024R6C0	NPC intracellular cholesterol transporter 2 (Epididymal secretory protein E1)	1	0.000353121	0.000711364	3.52665e-05	16.8728	26.9278	19.3707	18.7483	22.9649	62.6284	21.0571	34.7805	1.65172	0.430983
Q9HAY2	Melanoma-associated antigen F1 (MAGE-F1) (MAGE-F1 antigen)	3	0.00249982	0.0035179	0.000740553	57.1882	50.7717	70.2945	57.0519	95.9543	141.403	59.4181	98.1365	1.65163	0.249919
O95415	Membrane protein BRI3 (Brain protein I3) (pRGR2)	1	0.000259415	0.000548847	2.16e-05	66.2545	24.3756	31.6838	91.1991	60.0768	50.6393	40.7713	67.3051	1.6508	0.210564
A0A0S2Z523	SURF1-like protein	5	0.000350834	0.000711364	3.48081e-05	105.573	174.988	183.468	180.385	305.395	280.063	154.676	255.281	1.65042	0.102575
Q6NXE6	Armadillo repeat-containing protein 6	11	1.77779e-05	0	2.34452e-06	212.367	281.497	220.204	278.424	492.699	406.205	238.023	392.443	1.64876	0.119094
B4DIW0	Palmitoyltransferase (EC 2.3.1.225)	1	0.00362482	0.00436747	0.00125687	995.669	199.887	192.016	2037.01	108.561	140.014	462.524	761.862	1.64718	0.697402
A0A0S2Z4Z8	Receptor-interacting serine/threonine-protein kinase 2 (EC 2.7.11.1) (Receptor-interacting protein 2) (Tyrosine-protein kinase RIPK2)	1	0.000101798	0.000509295	8.62721e-06	65.0995	48.427	67.895	81.2275	104.788	112.8	60.4738	99.6051	1.64708	0.032876
P68133	Actin, alpha skeletal muscle (EC 3.6.4.-) (Alpha-actin-1) [Cleaved into: Actin, alpha skeletal muscle, intermediate form]	2	0.000224498	0.000548847	1.85323e-05	729.662	1376.72	2143.75	1497.97	2779.44	2713.64	1416.71	2330.35	1.6449	0.192555
Q9BRS0	Ribosomal protein S6 kinase (EC 2.7.11.1)	2	0.000359665	0.000711364	3.66083e-05	86.5004	129.233	173.023	111.352	285.366	242.675	129.586	213.131	1.64471	0.249503
B3KM81	DnaJ homolog subfamily A member 3, mitochondrial (DnaJ protein Tid-1) (Tumorous imaginal discs protein Tid56 homolog)	1	0.00233805	0.0035179	0.000677409	7.2621	35.2202	26.4561	28.9958	41.3028	43.0784	22.9795	37.7923	1.64461	0.210143
A0A590UJ73	tRNA-splicing endonuclease subunit Sen34 (EC 4.6.1.16)	8	6.26819e-06	0	1.22956e-06	245.107	364.237	404.676	429.503	628.396	607.807	338.007	555.235	1.64268	0.0560167
Q9HCN8	Stromal cell-derived factor 2-like protein 1 (SDF2-like protein 1) (PWP1-interacting protein 8)	5	5.77146e-06	0	1.17121e-06	2517.52	1164.95	1002.4	2838.32	2268.33	2584.78	1561.62	2563.81	1.64176	0.162527
A0A075B7B5	SLIT-ROBO Rho GTPase-activating protein 1 (Rho GTPase-activating protein 13)	3	0.000177793	0.000548847	1.47413e-05	15.7202	27.2307	23.4481	49.6757	34.3549	24.8893	22.133	36.3066	1.64039	0.178817
P31689	DnaJ homolog subfamily A member 1 (DnaJ protein homolog 2) (HSDJ) (Heat shock 40 kDa protein 4) (Heat shock protein J2) (HSJ-2) (Human DnaJ protein 2) (hDj-2)	21	4.28415e-06	0	9.85956e-07	1774.36	2066.39	1651.76	2742.92	2955.43	3305	1830.83	3001.12	1.63921	0.00581919
Q8N5G0	Small integral membrane protein 20 (Mitochondrial translation regulation assembly intermediate of cytochrome c oxidase protein of 7 kDa) (MITRAC7) [Cleaved into: Phoenixin-14 (PNX-14); Phoenixin-20 (PNX-20)]	2	4.32391e-05	0	4.30021e-06	173.146	294.695	223.375	262.505	423.844	443.482	230.405	376.61	1.63456	0.109439
O15269	Serine palmitoyltransferase 1 (EC 2.3.1.50) (Long chain base biosynthesis protein 1) (LCB 1) (Serine-palmitoyl-CoA transferase 1) (SPT 1) (SPT1)	16	7.60015e-05	0.000509295	6.68381e-06	949.441	688.456	833.499	1194.99	1322.54	1520.29	823.799	1345.94	1.63383	0.0138917
M0QZ12	GRAM domain containing 1A	12	1.13586e-06	0	4.70291e-07	90.9635	112.011	105.508	143.44	181.361	179.084	102.828	167.962	1.63343	0.0183868
Q9NNW5	tRNA (34-2'-O)-methyltransferase regulator WDR6 (WD repeat-containing protein 6)	42	1.88663e-06	0	6.2488e-07	1318.02	1345.1	1410.7	2396.83	2066.16	2139.07	1357.94	2200.68	1.62061	0.00973844
P60709	Actin, cytoplasmic 1;HCG15971, isoform CRA_a	1	0.000343972	0.000711364	3.34673e-05	39.2258	36.1753	30.4812	58.25	51.578	61.5097	35.2941	57.1126	1.61819	0.00520654
Q14680	Maternal embryonic leucine zipper kinase (hMELK) (EC 2.7.11.1) (Protein kinase Eg3) (pEg3 kinase) (Protein kinase PK38) (hPK38) (Tyrosine-protein kinase MELK) (EC 2.7.10.2)	11	2.02258e-05	0	2.54948e-06	39.1902	57.5412	49.2531	66.6593	71.8785	97.3593	48.6615	78.6324	1.61591	0.0667642
A0A994J771	Unconventional myosin-XVIIIa	68	9.74959e-07	0	4.30996e-07	116.201	113.776	103.506	186.141	183.82	167.784	111.161	179.248	1.61251	0.00114447
G5EA09	Syndecan binding protein	1	6.09941e-05	0.000296736	5.58725e-06	84.8649	98.4651	101.642	99.0017	168.398	191.859	94.9905	153.086	1.61159	0.168766
D2Y6Y3	ATP synthase complex subunit 8	1	0.000124701	0.000548847	1.04256e-05	124.918	149.438	204.809	170.82	368.475	232.363	159.722	257.219	1.61042	0.231506
G8JLA2	Myosin light chain 6	1	0.00154551	0.00220646	0.000405659	615.352	833.997	728.184	1136.87	1078.89	1288.78	725.844	1168.18	1.60941	0.00761893
A0A087X256	WASH complex subunit 4	1	0.000259858	0.000548847	2.16427e-05	40.6159	57.2673	48.1699	54.2071	88.3941	92.1621	48.6844	78.2544	1.60738	0.120165
Q96HA7	Tonsoku-like protein (Inhibitor of kappa B-related protein) (I-kappa-B-related protein) (IkappaBR) (NF-kappa-B inhibitor-like protein 2) (Nuclear factor of kappa light polypeptide gene enhancer in B-cells inhibitor-like 2)	1	0.000417206	0.000864006	4.99556e-05	26.0204	31.3957	11.3149	31.1821	39.9649	39.3192	22.9103	36.8221	1.60723	0.131834
Q9Y6G1	Transmembrane protein 14A	1	0.000393379	0.000864006	4.41405e-05	45.3569	54.5668	73.7069	67.039	128.841	83.1317	57.8769	93.004	1.60693	0.189246
A0A087X0B7	Synaptosomal-associated protein 47 (Synaptosomal-associated 47 kDa protein)	17	1.09186e-05	0	1.72191e-06	117.113	104.802	107.733	162.156	187.316	180.069	109.883	176.514	1.60638	0.00447045
H7C0L4	Fasciculation and elongation protein zeta 2	3	8.6741e-05	0.000509295	7.48245e-06	27.4791	47.7764	58.0485	61.9823	85.9854	65.8347	44.4347	71.2675	1.60387	0.0851835
A0A140TA86	MICOS complex subunit MIC13	5	0.000180155	0.000548847	1.49335e-05	91.0304	62.4733	99.0181	128.454	156.541	119.889	84.1739	134.961	1.60336	0.0316487
O00560	Syntenin-1 (Melanoma differentiation-associated protein 9) (MDA-9) (Pro-TGF-alpha cytoplasmic domain-interacting protein 18) (TACIP18) (Scaffold protein Pbp1) (Syndecan-binding protein 1)	10	1.8738e-05	0	2.42572e-06	155.232	211.954	212.663	235.468	323.135	369.965	193.283	309.523	1.60139	0.0798857
Q16739	Ceramide glucosyltransferase (EC 2.4.1.80) (GLCT-1) (Glucosylceramide synthase) (GCS) (Glycosylceramide synthase) (UDP-glucose ceramide glucosyltransferase) (UDP-glucose:N-acylsphingosine D-glucosyltransferase)	7	3.16396e-05	0	3.44307e-06	106.748	102.734	106.703	195.424	159.247	150.783	105.395	168.485	1.5986	0.0428433
Q9UPM9	B9 domain-containing protein 1 (MKS1-related protein 1)	2	2.80535e-05	0	3.17026e-06	39.9194	10.5223	42.0142	51.2727	43.7603	52.7429	30.8186	49.2586	1.59834	0.205761
A0A7P0Z497	Peptidyl-prolyl cis-trans isomerase (PPIase) (EC 5.2.1.8)	7	1.29681e-05	0	1.91749e-06	604.221	717.428	780.522	727.341	1332.91	1295.76	700.724	1118.67	1.59645	0.159581
A0A0A0N0L2	Interleukin-6 receptor subunit beta (Interleukin-6 signal transducer) (Membrane glycoprotein 130) (Oncostatin-M receptor subunit alpha)	1	0.000302962	0.000548847	2.66515e-05	5.87885	20.9103	14.9773	12.3148	28.7218	25.5554	13.9221	22.1973	1.59439	0.283126
A0A2Y9D025	NADH dehydrogenase [ubiquinone] 1 alpha subcomplex subunit 6 (Complex I-B14) (NADH-ubiquinone oxidoreductase B14 subunit)	4	5.271e-05	0.000296736	4.98733e-06	272.914	352.388	290.911	275.739	572.155	612.401	305.405	486.765	1.59384	0.22593
B4DLE6	cDNA FLJ52559, highly similar to Homo sapiens unc-45 homolog A (UNC45A), transcript variant 3, mRNA	1	7.77215e-06	0	1.39819e-06	36.8443	120.077	109.989	93.3519	163.131	168.877	88.97	141.787	1.59364	0.213887
A0A0S2Z4A4	Myeloid leukemia factor 1 (Myeloid leukemia factor 1, isoform CRA_c)	3	0.00245775	0.0035179	0.000723842	102.004	38.2829	73.1127	147.585	95.9465	96.5369	71.1333	113.356	1.59357	0.168806
Q03933	Heat shock factor protein 2 (HSF 2) (Heat shock transcription factor 2) (HSTF 2)	1	0.000722424	0.00114248	0.000138182	27.4599	18.0006	15.8603	28.569	41.775	27.3468	20.4403	32.5636	1.59311	0.110739
Q07960	Rho GTPase-activating protein 1 (CDC42 GTPase-activating protein) (GTPase-activating protein rhoGAP) (Rho-related small GTPase protein activator) (Rho-type GTPase-activating protein 1) (p50-RhoGAP)	8	1.06043e-05	0	1.69099e-06	56.2347	77.2453	56.1062	87.5991	104.698	109.58	63.1954	100.626	1.5923	0.0181558
Q9Y3D0	Cytosolic iron-sulfur assembly component 2B (MSS19-interacting protein of 18 kDa) (Mitotic spindle-associated MMXD complex subunit MIP18) (Protein FAM96B)	4	1.22772e-05	0	1.85266e-06	176.358	171.927	47.2036	307.186	159.429	162.798	131.829	209.804	1.59148	0.294636
D6RF48	Syntaxin-18	11	2.62091e-06	0	7.49092e-07	212.204	256.87	298.876	362.331	425.466	434.266	255.984	407.354	1.59133	0.0112011
A0A2X0SFG5	Unconventional myosin-IXa (Unconventional myosin-9a)	2	0.000232667	0.000548847	1.9212e-05	14.9468	56.4907	41.8945	39.5434	68.8946	71.8223	37.7773	60.0868	1.59055	0.23619
Q15126	Phosphomevalonate kinase (PMKase) (hPMK) (EC 2.7.4.2)	5	2.36068e-05	0	2.82297e-06	84.391	105.618	118.365	144.523	171.254	174.638	102.791	163.472	1.59033	0.0115958
A0A7P0T8U2	Furin (EC 3.4.21.75) (Dibasic-processing enzyme) (Paired basic amino acid residue-cleaving enzyme)	2	0.000727626	0.00114248	0.000139804	15.0874	10.7946	31.9125	25.9418	24.3785	41.5682	19.2649	30.6295	1.58992	0.252183
A0A2X0TVY8	Intersectin-1	6	5.06213e-06	0	1.08507e-06	53.1402	41.0862	32.1761	47.1927	78.3381	75.4167	42.1341	66.9825	1.58974	0.113927
Q1WWK4	rRNA methyltransferase 2, mitochondrial (16S rRNA (uridine(1369)-2'-O)-methyltransferase) (16S rRNA [Um1369] 2'-O-methyltransferase) (Protein ftsJ homolog 2)	6	0.000196683	0.000548847	1.62733e-05	78.916	113.834	96.1052	105.294	168.937	184.065	96.2851	152.765	1.58659	0.130427
Q7Z736	Pleckstrin homology domain-containing family H member 3 (PH domain-containing family H member 3)	17	2.83601e-07	0	2.18308e-07	183.02	163.857	175.101	255.616	278.444	293.647	173.993	275.902	1.58571	0.00397905
A0A7P0TB86	5-taurinomethyluridine-[tRNA] synthase subunit MTO1, mitochondrial (Mitochondrial tRNA translation optimization 1) (Protein MTO1 homolog, mitochondrial)	1	0.00013811	0.000548847	1.15049e-05	80.9619	88.4215	50.5251	91.8366	119.379	137.154	73.3029	116.123	1.58415	0.0722948
B1Q2B0	URCC5	31	1.04432e-06	0	4.48292e-07	427.993	433.109	410.898	682.197	693.81	638.318	424	671.442	1.58359	0.00168336
Q9NPF4	tRNA N6-adenosine threonylcarbamoyltransferase (EC 2.3.1.234) (N6-L-threonylcarbamoyladenine synthase) (t(6)A synthase) (O-sialoglycoprotein endopeptidase) (hOSGEP) (t(6)A37 threonylcarbamoyladenosine biosynthesis protein OSGEP) (tRNA threonylcarbamoyladenosine biosynthesis protein OSGEP)	10	4.16335e-05	0	4.18304e-06	279.723	296.007	293.044	363.289	495.594	516.001	289.591	458.295	1.58256	0.0703936
Q86XJ1	GAS2-like protein 3 (Growth arrest-specific protein 2-like 3)	8	6.59506e-05	0.000296736	5.94748e-06	66.6028	300.665	234.996	201.315	379.559	369.878	200.755	316.917	1.57863	0.271197
H7C1Q1	Cytosolic arginine sensor for mTORC1 subunit 1 (GATS-like protein 3)	2	0.000271038	0.000548847	2.27688e-05	19.0598	17.1194	24.5923	46.548	26.4252	22.9575	20.2571	31.9769	1.57855	0.2478
B0AZQ4	Structural maintenance of chromosomes protein	49	5.94599e-06	0	1.19189e-06	459.222	505.846	500.575	690.256	758.793	863.761	488.548	770.937	1.57802	0.023194
P43378	Tyrosine-protein phosphatase non-receptor type 9 (EC 3.1.3.48) (Protein-tyrosine phosphatase MEG2) (PTPase MEG2)	18	2.72482e-06	0	7.65351e-07	119.737	103.587	113.769	176.712	183.391	171.68	112.364	177.261	1.57756	0.000607304
Q13015	Protein AF1q	7	5.63936e-06	0	1.15543e-06	652.345	863.939	748.618	1404.64	1079.66	1083.31	754.968	1189.2	1.57517	0.0360771
A5PLL7	Plasmanylethanolamine desaturase 1 (EC 1.14.19.77) (Transmembrane protein 189)	1	0.000434928	0.000864006	5.44756e-05	99.1949	104.664	62.7771	103.719	168.332	147.899	88.8788	139.983	1.57499	0.100532
B2RAH2	Sodium/hydrogen exchanger	2	0.000280566	0.000548847	2.38133e-05	25.774	71.1239	54.8344	58.8689	80.3759	99.6677	50.5774	79.6375	1.57457	0.177757
Q9BWN1	Proline-rich protein 14	5	8.71537e-05	0.000509295	7.51341e-06	67.7182	103.202	49.6711	92.8237	124.007	130.478	73.5305	115.77	1.57445	0.102757
A0A087X0N2	Leptin receptor gene-related protein (Endospanin-1) (OB-R gene-related protein)	1	0.000194542	0.000548847	1.61003e-05	144.75	104.604	42.8035	211.297	118.584	129.219	97.386	153.033	1.57141	0.252764
Q9UBS4	DnaJ homolog subfamily B member 11 (APOBEC1-binding protein 2) (ABBP-2) (DnaJ protein homolog 9) (ER-associated DNAJ) (ER-associated Hsp40 co-chaperone) (Endoplasmic reticulum DNA J domain-containing protein 3) (ER-resident protein ERdj3) (ERdj3) (ERj3p) (HEDJ) (Human DnaJ protein 9) (hDj-9) (PWP1-interacting protein 4)	14	1.45499e-05	0	2.06223e-06	1100.05	1248.49	1159.47	1422.07	2105.66	1981.62	1169.34	1836.45	1.57051	0.0810662
P23919	Thymidylate kinase (EC 2.7.4.9) (dTMP kinase)	12	1.82827e-05	0	2.38736e-06	192.924	253.5	239.944	369.134	365.748	342.959	228.789	359.28	1.57035	0.00943183
L7RSM7	Protein kinase C (EC 2.7.11.13)	4	0.00025362	0.000548847	2.10528e-05	53.3071	30.7426	23.1497	84.8104	48.5225	34.9077	35.7331	56.0802	1.56942	0.320422
A4D275	Actin-related protein 2/3 complex subunit	2	0.000174571	0.000548847	1.44789e-05	1176.68	1287.93	1098.99	1247.78	2099.37	2231.75	1187.87	1859.63	1.56552	0.157484
Q4KMQ1	Taperin	9	5.13305e-05	0.000296736	4.88748e-06	106.397	121.826	164.919	183.763	206.302	225.312	131.047	205.126	1.56528	0.0306147
Q92896	Golgi apparatus protein 1 (CFR-1) (Cysteine-rich fibroblast growth factor receptor) (E-selectin ligand 1) (ESL-1) (Golgi sialoglycoprotein MG-160)	28	4.45252e-06	0	1.00788e-06	171.836	145.171	146.117	226.94	270.642	227.305	154.375	241.629	1.56521	0.0113215
P31350	Ribonucleoside-diphosphate reductase subunit M2 (EC 1.17.4.1) (Ribonucleotide reductase small chain) (Ribonucleotide reductase small subunit)	15	2.67437e-06	0	7.5749e-07	181.811	237.805	229.063	276.936	351.077	387.068	216.226	338.36	1.56484	0.0437151
A4D2F2	Checkpoint protein	4	0.000162974	0.000548847	1.3532e-05	37.7254	32.5616	70.8395	54.0185	82.1723	84.536	47.0421	73.5756	1.56404	0.164671
Q8IWU2	Serine/threonine-protein kinase LMTK2 (EC 2.7.11.1) (Apoptosis-associated tyrosine kinase 2) (Brain-enriched kinase) (hBREK) (CDK5/p35-regulated kinase) (CPRK) (Kinase/phosphatase/inhibitor 2) (Lemur tyrosine kinase 2) (Serine/threonine-protein kinase KPI-2)	4	9.4779e-05	0.000509295	8.08973e-06	50.5023	60.5492	56.5563	73.6754	84.7496	103.466	55.8692	87.2972	1.56253	0.0565961
E9PKS9	Trafficking protein particle complex subunit	3	0.00019826	0.000548847	1.64009e-05	56.0548	62.291	63.7406	50.8756	99.0218	134.561	60.6955	94.8193	1.56221	0.294175
D6RA96	Regulator of telomere elongation helicase 1 (EC 5.6.2.-)	3	0.000190837	0.000548847	1.58004e-05	27.9969	56.5745	51.4393	99.9034	52.6633	59.8228	45.3369	70.7965	1.56156	0.226618
M0QZL9	Lipolysis stimulated lipoprotein receptor	1	0.000241795	0.000548847	1.99924e-05	61.8144	36.0427	96.3821	73.1855	116.638	113.194	64.7464	101.006	1.56002	0.183718
Q5T6V5	Queuosine 5'-phosphate N-glycosylase/hydrolase (EC 3.2.2.-) (Q-nucleotide N-glycosylase 1) (Queuine salvage protein QNG1) (Queuosine-nucleotide N-glycosylase/hydrolase)	4	7.12095e-05	0.000296736	6.3316e-06	49.5156	57.9774	61.5403	92.4432	81.3282	89.564	56.3444	87.7785	1.55789	0.0030353
F8VXY1	Ceramide synthase 5	5	1.36199e-05	0	1.97772e-06	10.9796	9.37118	7.77695	13.587	14.9602	15.2655	9.37591	14.6042	1.55763	0.0143335
Q9Y4D1	Disheveled-associated activator of morphogenesis 1	31	1.62204e-06	0	5.74653e-07	159.573	249.991	254.527	306.452	352.351	374.354	221.364	344.386	1.55574	0.0364401
A0A218KGQ4	Presenilin (EC 3.4.23.-)	3	9.69514e-06	0	1.59992e-06	63.093	90.4571	96.5736	82.373	131.422	175.309	83.3746	129.701	1.55564	0.220084
B4E0E0	Transmembrane protein 41B	2	0.000247478	0.000548847	2.04937e-05	68.4627	61.2232	48.4776	105.031	82.2962	89.7577	59.3878	92.3617	1.55523	0.0212815
A8KAF9	Uracil phosphoribosyltransferase homolog	9	5.2948e-07	0	3.03708e-07	180.738	225.101	211.196	272.132	337.404	348.093	205.678	319.21	1.55198	0.0230625
A0A3B3IUC4	Alpha-galactosidase (EC 3.2.1.-)	11	1.13495e-06	0	4.70077e-07	162.597	165.944	164.872	215.49	299.398	250.359	164.471	255.082	1.55092	0.0649358
B7Z306	E2 ubiquitin-conjugating enzyme (EC 2.3.2.23)	4	4.71557e-05	0	4.58498e-06	131.562	141.894	107.71	163.158	215.818	211.958	127.056	196.978	1.55033	0.0334118
C9J104	MyoD family inhibitor domain containing	1	0.000970143	0.00128205	0.000217781	61.925	23.6331	19.8861	63.1496	39.4788	60.7527	35.1481	54.4604	1.54946	0.294884
B3KWD0	Exportin-1 (Chromosome region maintenance 1 protein homolog)	1	0.000391209	0.000864006	4.36286e-05	7.19901	26.1244	15.5946	26.9335	25.0649	23.7867	16.306	25.2617	1.54923	0.24148
Q6P4A7	Sideroflexin-4 (Breast cancer resistance marker 1)	15	4.05626e-05	0	4.1047e-06	1024.94	1733.32	2184.4	1765.06	3072.64	2818.95	1647.55	2552.21	1.5491	0.161132
A0A0A0MSK2	PET100 cytochrome c oxidase chaperone	3	0.000423663	0.000864006	5.15855e-05	1634.58	1319.86	1313.67	2001.24	1835.25	2771.04	1422.7	2202.51	1.54811	0.100264
Q6P3X3	Tetratricopeptide repeat protein 27 (TPR repeat protein 27)	23	2.9575e-05	0	3.28666e-06	119.322	118.908	112.113	170.231	185.66	186.23	116.781	180.707	1.5474	0.0022281
Q9H444	Charged multivesicular body protein 4b (Chromatin-modifying protein 4b) (CHMP4b) (SNF7 homolog associated with Alix 1) (SNF7-2) (hSnf7-2) (Vacuolar protein sorting-associated protein 32-2) (Vps32-2) (hVps32-2)	7	9.37504e-05	0.000509295	8.01154e-06	803.12	454.764	555.918	864.79	815.841	1124.45	604.601	935.028	1.54652	0.0794394
B4DL07	ATP-binding cassette sub-family D member 3 (70 kDa peroxisomal membrane protein)	32	2.02745e-05	0	2.5535e-06	2129.56	2149.06	2109.44	2815.87	3279.62	3780.66	2129.35	3292.05	1.54603	0.052669
P56589	Peroxisomal biogenesis factor 3 (Peroxin-3) (Peroxisomal assembly protein PEX3)	11	1.05958e-05	0	1.69015e-06	218.523	342.665	229.031	376.51	417.46	425.218	263.407	406.396	1.54285	0.0549293
Q7Z406	Myosin-14 (Myosin heavy chain 14) (Myosin heavy chain, non-muscle IIc) (Non-muscle myosin heavy chain IIc) (NMHC II-C)	85	1.06781e-07	0	1.5259e-07	9973.19	9388.37	8991.05	14587.2	13653.7	15500.1	9450.87	14580.3	1.54275	0.00319273
Q9HB71	Calcyclin-binding protein (CacyBP) (hCacyBP) (S100A6-binding protein) (Siah-interacting protein)	12	7.66695e-07	0	3.75335e-07	350.348	361.96	394.96	537.476	641.486	528.051	369.089	569.004	1.54164	0.021154
A0A140VK92	Secretory carrier-associated membrane protein (Secretory carrier membrane protein)	2	0.000153194	0.000548847	1.27328e-05	36.0454	103.641	74.711	40.4041	108.055	181.918	71.4658	110.126	1.54096	0.458799
A0A024R178	non-specific serine/threonine protein kinase (EC 2.7.11.1)	12	6.37805e-06	0	1.24227e-06	84.9542	71.57	100.005	134.902	133.219	126.926	85.5096	131.683	1.53997	0.0228396
O75843	AP-1 complex subunit gamma-like 2 (Gamma2-adaptin) (G2ad)	4	0.000300453	0.000548847	2.63039e-05	39.4999	68.1505	74.3673	82.4785	90.7604	106.809	60.6726	93.3492	1.53857	0.0736359
A0A3B3IS79	protein-serine/threonine phosphatase (EC 3.1.3.16)	2	0.000174694	0.000548847	1.4489e-05	17.8036	30.1013	27.7977	29.133	36.8157	50.5237	25.2342	38.8241	1.53855	0.151781
B4DPD5	Ubiquitin thioesterase (EC 3.4.19.12)	8	6.3939e-06	0	1.2441e-06	166.985	160.72	184.476	241.966	275.651	269.751	170.727	262.456	1.53729	0.00299174
M0QYZ2	AP complex subunit sigma	6	2.90039e-06	0	7.92251e-07	138.31	142.414	116.276	164.819	200.928	243.338	132.333	203.029	1.53422	0.0758778
F5H4R1	Mitogen-activated protein kinase kinase kinase 4	2	9.35208e-05	0.000509295	7.9941e-06	66.1392	86.5455	58.4794	105.617	118.477	99.8077	70.388	107.967	1.53389	0.0258877
A0A0S2Z4L5	RAF proto-oncogene serine/threonine-protein kinase (EC 2.7.11.1) (Proto-oncogene c-RAF) (Raf-1)	19	8.08617e-07	0	3.8703e-07	485.699	533.464	603.429	730.568	829.233	926.513	540.864	828.771	1.53231	0.0184587
A0A6Q8PGL3	Ganglioside induced differentiation associated protein 1	13	8.11799e-05	0.000509295	7.06718e-06	1115.94	814.559	813.766	1257.53	1317.47	1629.43	914.755	1401.48	1.53208	0.0343628
Q5JPC1	Mitochondrial thiamine pyrophosphate carrier (Solute carrier family 25 member 19)	12	2.18361e-05	0	2.68096e-06	1053.95	1378.75	1649.61	1255.41	2491.54	2500.06	1360.77	2082.34	1.53026	0.216448
Q8TBQ9	Protein kish-A (Transmembrane protein 167) (Transmembrane protein 167A)	2	0.000891824	0.00114248	0.000192198	397.786	208.088	243.764	383.745	300.921	615.457	283.213	433.374	1.53021	0.259396
A8K1K8	Mitochondrial import inner membrane translocase subunit Tim21	6	0.000202299	0.000548847	1.67272e-05	334.961	195.606	225.491	489.418	422.688	244.778	252.019	385.628	1.53015	0.205719
Q6P1M0	Long-chain fatty acid transport protein 4 (FATP-4) (Fatty acid transport protein 4) (Arachidonate--CoA ligase) (EC 6.2.1.15) (Long-chain-fatty-acid--CoA ligase) (EC 6.2.1.3) (Solute carrier family 27 member 4) (Very long-chain acyl-CoA synthetase 4) (ACSVL4) (EC 6.2.1.-)	32	3.80711e-06	0	9.22177e-07	3482.62	3434.05	3213.49	5033.4	5280.23	5172.39	3376.72	5162.01	1.5287	9.53372e-05
Q5T6Z8	Transmembrane protein 59	4	0.000173496	0.000548847	1.43913e-05	79.424	243.139	280.445	190.874	396.432	334.449	201.003	307.252	1.5286	0.287641
P47224	Guanine nucleotide exchange factor MSS4 (Rab-interacting factor)	5	1.21805e-05	0	1.8435e-06	469.061	735.225	504.57	831.162	787.151	992.34	569.619	870.218	1.52772	0.0490905
A0A8V8TRF3	Choline/ethanolaminephosphotransferase 1 (EC 2.7.8.1) (EC 2.7.8.2) (EC 2.7.8.22) (1-alkenyl-2-acylglycerol choline phosphotransferase)	7	0.000208382	0.000548847	1.7219e-05	3757.28	4599.93	5209.37	4807.54	7644.01	8264.57	4522.19	6905.37	1.527	0.142108
Q96LW7	Caspase recruitment domain-containing protein 19 (Bcl10-interacting CARD protein) (BinCARD)	4	4.98921e-05	0	4.78334e-06	100.825	90.9949	102.373	108.232	145.296	195.176	98.0644	149.568	1.52521	0.175281
A0A4D5RA83	Uncharacterized protein	1	0.00029402	0.000548847	2.54481e-05	400.388	381.282	435.723	483.405	741.158	631.587	405.798	618.717	1.52469	0.0982196
B2R5T2	Retinaldehyde dehydrogenase 3 (EC 1.2.1.36) (Aldehyde dehydrogenase 6) (Aldehyde dehydrogenase family 1 member A3)	5	0.000298394	0.000548847	2.60246e-05	14.3233	26.8742	33.9648	23.2771	37.0941	54.022	25.0541	38.1311	1.52195	0.294672
A0A2X0SFE1	FYVE, RhoGEF and PH domain-containing protein 1 (Rho/Rac guanine nucleotide exchange factor FGD1) (Zinc finger FYVE domain-containing protein 3)	3	4.53325e-05	0	4.45258e-06	42.9473	35.7525	27.3594	44.4025	51.8273	65.1104	35.3531	53.7801	1.52123	0.0763781
Q9NXR7	BRISC and BRCA1-A complex member 2 (BRCA1-A complex subunit BRE) (BRCA1/BRCA2-containing complex subunit 45) (Brain and reproductive organ-expressed protein)	6	0.000196483	0.000548847	1.62572e-05	58.6785	99.5105	60.075	83.3433	124.47	123.806	72.7546	110.54	1.51935	0.118785
Q9Y2H6	Fibronectin type-III domain-containing protein 3A (Human gene expressed in odontoblasts)	23	1.4606e-05	0	2.06727e-06	235.343	179.955	207.604	325.236	301.894	319.233	207.634	315.455	1.51928	0.0110881
A0A0S2Z591	HCLS1 associated protein X-1 isoform 1	13	8.48734e-06	0	1.47481e-06	906.912	1016.53	974.516	1562.94	1225.67	1612.61	965.987	1467.07	1.51873	0.0463243
B4DDG9	5-aminolevulinate synthase, non-specific, mitochondrial (EC 2.3.1.37) (5-aminolevulinic acid synthase 1) (Delta-ALA synthase 1) (Delta-aminolevulinate synthase 1)	5	4.91477e-05	0	4.72941e-06	35.1795	4.38141	23.7688	32.0908	48.2873	15.7723	21.1099	32.0501	1.51825	0.447382
P35580	Myosin-10 (Cellular myosin heavy chain, type B) (Myosin heavy chain 10) (Myosin heavy chain, non-muscle IIb) (Non-muscle myosin heavy chain B) (NMMHC-B) (Non-muscle myosin heavy chain IIb) (NMMHC II-b) (NMMHC-IIB)	125	2.32662e-08	0	1.39041e-07	8915.02	8038.52	8777.76	12748.9	13194.5	13083.7	8577.1	13009	1.51672	0.00081018
A0A384MDP7	Integral membrane protein 2	14	6.2053e-06	0	1.22226e-06	1120.12	706.161	813.253	859.76	1612.68	1528.94	879.846	1333.79	1.51594	0.189299
Q9Y5V3	Melanoma-associated antigen D1 (MAGE tumor antigen CCF) (MAGE-D1 antigen) (Neurotrophin receptor-interacting MAGE homolog)	13	5.85209e-05	0.000296736	5.40797e-06	280.796	239.351	321.965	437.854	408.666	429.701	280.704	425.407	1.5155	0.0168662
A0A2R8Y635	Polyamine-transporting ATPase 13A3 (EC 7.6.2.16) (ATPase family homolog up-regulated in senescence cells 1) (Putrescine transporting ATPase)	8	0.000133748	0.000548847	1.11521e-05	33.4469	20.9634	14.5166	41.904	32.2743	30.2715	22.9756	34.8166	1.51537	0.159967
O14678	Lysosomal cobalamin transporter ABCD4 (EC 7.6.2.8) (ATP-binding cassette sub-family D member 4) (PMP70-related protein) (P70R) (Peroxisomal membrane protein 1-like) (PXMP1-L) (Peroxisomal membrane protein 69) (PMP69)	11	0.000104745	0.000509295	8.8548e-06	227.701	261.552	249.925	413.788	382.171	321.72	246.393	372.559	1.51205	0.030964
Q9UKT7	F-box/LRR-repeat protein 3 (F-box and leucine-rich repeat protein 3A) (F-box/LRR-repeat protein 3A)	4	4.53152e-06	0	1.01807e-06	43.9407	68.5623	42.4974	63.0731	88.8708	82.1092	51.6668	78.0177	1.51002	0.0834201
A0A384MR61	Epididymis secretory sperm binding protein (F-box protein 27)	1	0.000128924	0.000548847	1.07638e-05	12.2215	11.0333	11.796	20.6098	15.5665	16.7229	11.6836	17.6331	1.50921	0.0535914
[truncated: 3,058 more rows]
